# Supplementary material for: Enhanced Eicosapentaenoic Acid Production via Synthetic Biological Strategy in Nannochloropsis oceanica
Source: Mar Drugs. 2024 Dec 19;22(12):570. doi: 10.3390/md22120570 (PMC11676929; doi:10.3390/md22120570)
Supplement: Supplementary file 1 [file marinedrugs-22-00570-s001.zip]

Archive with 5 entries (4 files):
- Supplementary Files/
- Supplementary Files/Figure S1.pdf
- Supplementary Files/Supplemental Dataset 1.xlsx
- Supplementary Files/Supplemental Dataset 2.pdf
- Supplementary Files/Supplemental Table 1.pdf
