# Supplementary material for: Enhanced Eicosapentaenoic Acid Production via Synthetic Biological Strategy in Nannochloropsis oceanica
Source: Mar Drugs. 2024 Dec 19;22(12):570. doi: 10.3390/md22120570 (PMC11676929; doi:10.3390/md22120570)
Supplement: Supplementary file 1 [file marinedrugs-22-00570-s001.zip › Supplementary Files/Supplemental Dataset 1.xlsx]

## Sheet: Sheet2
	N+ NL			N- NL			N+ HL
	1	2	3	1	2	3	1	2	3
NO01G00010	0	0	0	0	0	0	0	0	0
NO01G00020	1.448	1.34	1.738	2.76	2.828	1.893	1.974	4.879	2.694
NO01G00030	139.827	179.302	150.203	703.006	162.379	622.257	929.742	885.293	600.027
NO01G00040	0	0	0	0	0	0	0	0	0
NO01G00050	20.687	21.536	20.752	21.378	21.284	21.195	22.525	18.971	21.692
NO01G00060	17.779	17.127	17.603	19.159	20.393	22.483	20.592	26.575	24.53
NO01G00070	4.097	3.931	4.06	4.811	3.278	2.46	10.842	10.232	14.091
NO01G00080	0.575	0.501	0.404	1.101	0.671	0.05	0.3	0.585	0.22
NO01G00090	1.827	0.821	1.617	0.225	2.803	1.433	3.753	2.19	4.195
NO01G00100	141.696	151.263	164.543	641.128	346.102	419.438	454.08	831.292	619.608
NO01G00110	0	0	0	0	0	0	0	0	0
NO01G00120	0	0	0	0	0	0	0	0	0
NO01G00130	20.488	20.662	20.474	22.985	24.595	22.798	23.645	24.595	23.431
NO01G00140	1.02	2.058	1.972	2.42	1.481	2.037	3.383	5.466	4.563
NO01G00150	12.862	13.457	15.162	15.882	15.545	15.039	28.313	27.925	27.973
NO01G00160	3.617	3.91	4.231	8.959	5.512	2.462	12.569	11.285	8.524
NO01G00170	92.386	99.221	98.278	599.671	587.82	929.936	523.859	372.333	536.239
NO01G00180	0	0	0	0	0	0	0	0	0
NO01G00190	19.487	18.717	17.071	18.593	22.457	19.134	22.182	18.941	21.438
NO01G00200	17.4	17.266	17.645	20.209	21.796	19.952	23.541	25.257	24.728
NO01G00210	0	0	0	0	0	0	0	0	0
NO01G00220	0.402	0.211	0.072	0.474	1.134	0.082	1.282	0.605	1.36
NO01G00230	1.182	1.518	1.483	1.365	1.642	3.601	4.392	6.143	5.149
NO01G00240	22.485	18.321	22.809	14.795	16.397	87.708	58.154	60.064	64.278
NO01G00250	179.737	189.025	182.209	250.474	259.515	262.222	142.897	152.365	160.287
NO01G00260	35.398	35.742	35.634	73.624	57.521	10.312	127.021	133.54	134.91
NO01G00270	165.994	155.746	155.696	150.455	155.746	158.469	75.096	67.368	66.568
NO01G00280	7.483	7.024	7.404	19.168	3.098	1.929	14.974	24.514	22.121
NO01G00290	16.301	17.436	15.914	15.806	16.508	14.776	23.426	23.338	22.2
NO01G00300	0	0	0	0	0	0	0	0	0
NO01G00310	9.443	6.422	11.289	7.59	6.793	9.657	14.764	14.082	6.66
NO01G00320	32.875	33.469	32.406	34.95	35.61	37.808	35.045	38.282	50.977
NO01G00330	2.826	1.861	3.25	5.767	7.727	10.186	6.223	9.424	7.606
NO01G00340	28.367	28.006	29.069	17.966	14.424	12.412	21.618	20.236	25.703
NO01G00350	4.798	6.01	3.594	1.485	6.907	5.887	2.844	3.01	2.794
NO01G00360	92.005	97.306	90.931	117.489	109.952	118.56	13.422	37.497	3.401
NO01G00370	5.299	4.924	5.069	26.43	44.06	40.258	15.57	20.662	11.954
NO01G00380	11.795	8.43	5.311	9.586	9.168	8.989	11.72	12.519	9.386
NO01G00390	9.033	12.251	2.081	11.365	10.775	9.784	7.911	8.254	10.339
NO01G00400	15.854	19.029	16.67	18.782	15.583	19.229	24.688	29.94	18.535
NO01G00410	36.844	38.86	37.504	41.4	37.367	39.681	32.039	34.8	31.812
NO01G00420	82.416	81.916	79.701	42.881	46.072	41.247	70.018	45.073	40.85
NO01G00430	42.588	44.358	46.149	35.311	33.17	42.454	18.125	3.119	5.818
NO01G00440	9.11	9.959	10.402	2.847	2.457	4.253	5.234	4.676	3.432
NO01G00450	280.659	289.992	255.034	329.432	343.59	328.713	200.703	239.299	231.138
NO01G00460	53.316	54.447	51.538	51.607	40.345	46.857	16.211	29.265	25.898
NO01G00470	61.51	69.009	64.598	129.92	98.368	113.807	44.957	83.617	41.821
NO01G00480	17.189	21.058	19.291	21.019	23.293	18.641	16.33	16.094	12.271
NO01G00490	75.257	75.519	79.973	90.352	84.812	94.599	100.208	77.083	62.394
NO01G00500	60.43	65.816	69.535	27.799	65.616	67.516	83.597	92.394	77.118
NO01G00510	0.017	0.271	0.468	0.334	0.397	0.292	0	0	0
NO01G00520	2.985	3.244	2.742	1.473	2.458	2.831	1.43	1.523	1.499
NO01G00530	57.238	60.817	68.834	59.263	47.692	51.595	26.879	31.37	34.571
NO01G00540	48.92	47.936	48.001	59.237	55.22	54.276	56.283	57.95	57.297
NO01G00550	274.587	283.127	254.686	82.001	81.079	66.561	216.832	243.818	267.182
NO01G00560	857.078	839.395	831.517	267.429	302.805	279.866	450.757	434.497	431.47
NO01G00570	3.142	3.039	2.557	4.846	5.311	4.969	3.895	3.378	3.885
NO01G00580	36.291	34.696	35.635	28.749	28.293	49.847	49.128	52.54	24.647
NO01G00590	0	0	0	0	0	0	0	0	0
NO01G00600	0	0	0	0	0	0	0	0	0
NO01G00610	285.112	283.911	283.798	311.322	311.237	293.91	395.576	360.346	280.644
NO01G00620	35.539	35.774	35.544	44.424	46.74	47.483	63.619	59.556	55.86
NO01G00630	83.89	83.794	81.691	60.958	59.254	62.793	70.314	69.017	59.387
NO01G00640	26.529	45.599	16.324	14.492	16.982	14.188	20.925	23.548	23.537
NO01G00650	18.327	16.237	17.28	19.937	21.119	23.469	13.113	15.525	17.05
NO01G00660	109.304	102.419	101.781	76.2	79.514	88.155	58.397	58.514	61.442
NO01G00670	12.876	13.523	12.227	11.616	11.868	9.633	16.602	21.968	19.63
NO01G00680	0.217	0.175	0.121	0.096	0.122	0.1	0.009	0.139	0.052
NO01G00690	42.58	37.807	44.38	23.287	27.04	30.314	25.001	25.041	25.181
NO01G00700	4.129	3.597	3.222	2.038	0.339	3.929	1.554	1.256	1.766
NO01G00710	17.708	18.522	20.529	15.359	14.54	13.84	13.243	11.91	10.092
NO01G00720	16.786	12.398	15.659	18.127	17.872	18.402	35.565	25.064	26.922
NO01G00730	20.223	21.368	16.161	31.634	37.305	24.205	10.345	6.98	12.539
NO01G00740	12.115	16.823	17.826	6.086	3.737	18.549	0.778	5.67	5.012
NO01G00750	47.975	43.196	34.9	122.024	68.095	82.692	65.247	60.488	43.423
NO01G00760	60.077	71.785	72	69.367	69.403	73.016	96.944	95.519	95.715
NO01G00770	10.975	21.755	15.749	37.341	31.169	27.946	14.94	18.375	21.991
NO01G00780	0.248	0.381	0.293	0.203	0.43	0.022	0	0	0
NO01G00790	5.705	5.297	7.379	15.49	15.5	13.304	11.714	8.103	5.017
NO01G00800	11.362	14.044	13.887	13.861	15.028	17.399	23.934	17.936	17.016
NO01G00810	16.563	22.476	28.714	29.806	30.275	29.292	19.576	15.631	15.151
NO01G00820	14.429	33.494	9.026	16.185	16.547	18.884	11.709	0.017	3.85
NO01G00830	26.257	25.323	24.179	44.963	43.323	41.891	29.304	29.738	34.059
NO01G00840	10.974	10.684	16.393	15.638	15.38	15.335	1.183	0.857	12.765
NO01G00850	13.795	14.071	14.25	15.246	15.53	8.296	14.133	14.2	9.349
NO01G00860	49.51	53.245	52.653	33.623	54.74	37.633	23.611	15.75	21.613
NO01G00870	122.975	133.388	129.562	164.501	170.804	170.873	125.349	114.103	105.472
NO01G00880	28.179	36.087	38.305	27.774	26.992	26.52	21.118	21.352	21.723
NO01G00890	1.107	1.968	1.627	2.953	1.987	2.797	0.01	0.804	1.301
NO01G00900	36.391	40.272	38.071	70.215	78.565	74.135	58.537	61.592	54.54
NO01G00910	0	0	0	0	0	0	0	0	0
NO01G00920	47.477	48.569	32.037	45.356	50.842	44.999	32.349	30.881	30.236
NO01G00930	48.605	49.093	48.708	81.397	98.955	82.907	93.037	66.759	131.843
NO01G00940	119.444	130.908	139.058	148.218	157.369	166.316	143.006	240.374	169.763
NO01G00950	34.023	33.19	32.634	33.984	10.691	14.606	65.747	67.44	71.679
NO01G00960	68.321	68.057	68.32	50.036	58.863	14.415	25.381	27.403	23.949
NO01G00970	0.31	0.428	0.419	0.222	0.106	0.418	0.463	0.318	0.523
NO01G00980	37.951	41.176	41.395	45.155	47.181	45.55	64.775	68.838	61.854
NO01G00990	45.134	42.107	47.572	128.792	241.046	40.04	187.554	135.219	142.61
NO01G01000	0	0	0	0	0	0	0	0	0
NO01G01010	5.044	4.286	6.007	0.774	8.473	6.269	91.553	74.039	82.39
NO01G01020	131.529	123.256	127.175	107.796	65.574	61.769	61.851	67.578	66.559
NO01G01030	167.911	169.279	174.916	214.781	236.281	205.68	189.805	192.775	190.026
NO01G01040	0.241	0.531	1.224	0.871	1.589	0.872	0.609	0.043	0.368
NO01G01050	1.439	1.206	0.859	2.266	0.709	1.094	3.293	0.949	4.225
NO01G01060	2.53	2.645	2.577	2.054	5.936	3.041	5.295	3.234	4.719
NO01G01070	19.547	19.767	19.071	19.373	15.132	16.975	16.465	17.264	16.545
NO01G01080	65.806	73.459	67.187	68.115	78.793	63.926	77.268	72.781	66.924
NO01G01090	24.385	24.426	24.536	33.52	28.882	29.431	41.686	41.38	45.31
NO01G01100	0	0	0	0	0	0	0	0	0
NO01G01110	33.985	33.979	32.291	56.707	49.223	50.341	60.26	47.459	60.078
NO01G01120	629.635	643.335	571.606	766.588	752.226	829.827	381.853	471.484	438.35
NO01G01130	22.598	19.383	21.868	16.681	17.165	19.508	28.439	18.009	25.638
NO01G01140	19.427	17.372	17.531	17.467	11.032	16.485	11.373	12.937	12.545
NO01G01150	87.384	80.483	78.203	84.295	74.655	69.848	99.754	101.108	98.309
NO01G01160	65.755	65.83	60.931	83.287	83.073	97.053	34.158	34.851	39.097
NO01G01170	72.599	73.78	77.619	88.225	80.564	88.396	55.02	51.92	60.958
NO01G01180	228.553	216.119	224.507	260.764	265.096	230.286	165.816	152.041	165.219
NO01G01190	140.771	141.618	140.2	113.989	118.422	112.687	98.7	79.721	86.553
NO01G01200	18.379	18.741	18.112	8.813	8.912	8.177	26.169	35.305	19.396
NO01G01210	59.339	67.162	57.586	48.675	55.846	44.194	50.812	70.881	59.948
NO01G01220	38.575	42.615	39.276	43.516	37.349	38.803	36.372	28.912	27.487
NO01G01230	115.399	118.137	116.957	60.164	56.142	71.419	88.359	94.202	92.14
NO01G01240	34.018	32.039	37.37	24.769	33.659	18.34	25.737	30.936	39.408
NO01G01250	123.592	120.366	121.339	44.824	74.644	71.513	64.449	65.198	70.592
NO01G01260	105.972	107.621	111.843	88.818	88.445	91.426	76.54	75.905	69.367
NO01G01270	0	0	0	0	0	0	0	0	0
NO01G01280	0	0	0	0	0	0	0	0	0
NO01G01290	3.816	4.61	3.489	5.243	5.129	4.533	3.128	3.572	2.399
NO01G01300	14.482	20.043	16.238	58.574	34.4	12.486	70.154	71.579	71.453
NO01G01310	27.56	29.673	29.451	33.462	34.673	32.888	20.689	21.655	20.217
NO01G01320	65.922	65.846	68.824	64.682	63.753	66.74	79.616	75.017	65.088
NO01G01330	104.547	103.873	99.734	110.816	125.357	133.162	99.486	83.46	72.22
NO01G01340	102.497	105.355	103.551	74.054	89.8	105.975	47.664	47.74	34.278
NO01G01350	18.498	18.718	19.751	23.178	8.844	9.043	15.284	17.31	16.074
NO01G01360	326.204	374.176	312.588	146.248	154.661	165.249	56.828	56.544	56.797
NO01G01370	1.193	1.613	1.691	0.824	1.39	0.87	0.995	2.766	2.647
NO01G01380	39.009	23.353	31.071	43.247	45.265	40.74	29.278	37.154	27.62
NO01G01390	155.27	152.088	147.503	149.594	166.808	168.708	141.534	152.405	142.897
NO01G01400	59.694	57.269	60.753	106.517	85.739	93.255	52.308	63.612	60.737
NO01G01410	43.933	43.691	43.456	56.974	86.838	20.921	46.113	82.009	42.248
NO01G01420	228.001	237.754	228.678	250.205	209.718	461.486	552.11	351.963	605.344
NO01G01430	4.584	5.258	4.187	5.297	2.576	13.568	46.776	35.703	46.086
NO01G01440	80.984	80.795	79.788	101.202	106.25	104.867	110.114	102.369	129.64
NO01G01450	143.264	126.614	142.14	138.618	152.215	170.411	132.453	155.083	138.883
NO01G01460	39.055	40.325	40.728	50.852	38.681	35.676	31.758	35.833	34.408
NO01G01470	97.778	118.303	89.605	103.843	114.072	115.747	153.135	138.666	123.586
NO01G01480	0	0	0	0	0	0	0	0	0
NO01G01490	15.56	14.214	12.99	23.628	20.51	20.968	11.449	15.72	14.357
NO01G01500	47.398	57.898	47.391	63.316	65.451	49.782	57.915	57.232	55.811
NO01G01510	15.568	19.544	17.827	21.19	17.837	17.47	83.525	79.462	72.474
NO01G01520	1.817	3.206	2.958	10.236	4.432	6.343	24.823	29.199	20.98
NO01G01530	214.708	137.974	195.364	296.576	194.973	287.989	290.373	303.641	251.617
NO01G01540	23.641	26.961	24.275	16.5	20.695	20.681	25.475	26.604	26.967
NO01G01550	0	0	0	0	0	0	0	0	0
NO01G01560	0	0	0	0	0	0	0	0	0
NO01G01570	14.024	14.034	13.687	9.987	22.983	3.436	42.606	40.738	45.399
NO01G01580	30.135	27.922	31.87	35.908	31.628	35.888	22.027	20.656	24.347
NO01G01590	49.217	42.077	49.402	49.755	52.697	52.896	43.639	49.317	45.674
NO01G01600	93.227	92.258	97.373	52.898	52.502	53.801	63.016	71.044	72.02
NO01G01610	16.44	16.953	17.609	8.734	10.832	12.624	13.431	9.665	12.374
NO01G01620	1.621	1.41	1.386	0.189	0.202	0.208	0.118	0.357	0.209
NO01G01630	58.52	58.054	58.522	86.989	85.438	89.905	60.934	61.082	52.885
NO01G01640	41.713	34.62	40.154	66.065	63.581	75.839	27.768	29.581	29.238
NO01G01650	67.435	29.484	33.256	66.588	77.911	73.969	65.4	56.337	45.658
NO01G01660	37.99	41.455	39.212	61.214	72.015	57.155	68.734	76.73	80.071
NO01G01670	0	0	0	0	0	0	0	0	0
NO01G01680	18.959	19.867	20.25	13.002	11.64	4.877	10.784	9.499	9.348
NO01G01690	31.782	32.254	36.211	12.559	30.812	3.342	12.09	13.18	14.686
NO01G01700	42.532	40.637	43.583	26.48	20.348	23.858	21.481	24.673	21.971
NO01G01710	379.811	367.463	343.05	415.927	339.241	332.258	185.38	248.244	221.292
NO01G01720	71.231	75.77	76.47	81.143	70.224	76.629	36.557	39.521	32.817
NO01G01730	10.996	11.123	12.129	19.913	27.19	10.249	36.397	36.747	37.924
NO01G01740	61.456	67.52	65.639	87.337	107.406	137.117	171.38	169.99	158.985
NO01G01750	7.284	8.519	6.15	6.442	5.088	5.233	5.593	5.29	5.587
NO01G01760	28.543	30.565	56.988	9.487	16.861	44.149	5.578	34.695	68.06
NO01G01770	0	0	0	0	0	0	0	0	0
NO01G01780	52.699	53.267	48.288	12.696	11.846	12.4	21.108	11.153	20.322
NO01G01790	48.75	54.161	53.113	75.869	50.232	74.321	39.46	55.493	81.119
NO01G01800	20.887	18.124	13.756	13.969	18.425	21.221	13.092	13.22	13.63
NO01G01810	52.823	41.026	35.435	47.184	8.859	29.077	21.626	17.933	20.499
NO01G01820	23.86	25.089	23.364	15.55	25.055	20.551	17.656	15.611	12.961
NO01G01830	45.935	48.687	47.899	113.099	143.53	65.786	146.73	148.135	146.942
NO01G01840	67.501	49.743	50.245	48.159	52.815	67.249	49.635	44.939	46.981
NO01G01850	0	0	0	0	0	0	0	0	0
NO01G01860	38.485	35.958	39.75	39.366	33.403	29.815	43.084	45.148	51.886
NO01G01870	4.575	2.104	9.326	15.502	17.131	10.334	13.471	6.059	13.846
NO01G01880	75.921	75.853	78.092	4.761	24.203	21.574	35.741	36.827	39.518
NO01G01890	30.659	11.97	22.562	7.576	27.286	28.26	13.665	13.933	15.356
NO01G01900	0	0	0	0	0	0	0	0	0
NO01G01910	0	0	0	0	0	0	0	0	0
NO01G01920	239.44	258.171	195.554	266.553	198.679	258.526	208.685	188.751	208.251
NO01G01930	0	0	0	0	0	0	0	0	0
NO01G01940	126.273	130.179	118.894	227.349	253.079	243.343	143.049	163.124	149.526
NO01G01950	19.793	17.066	15.808	40.081	30.672	8.08	75.256	94.776	88.5
NO01G01960	82.314	95.103	136.07	76.936	63.688	76.045	42.356	36.789	36.013
NO01G01970	0	0	0	0	0	0	0	0	0
NO01G01980	81.539	81.336	85.176	79.719	67.643	47.244	100.88	118.718	118.395
NO01G01990	175.55	168.789	163.865	105.432	144.347	117.509	230.372	236.408	229.512
NO01G02000	103.238	79.684	100.949	73.633	61.937	65.548	87.053	98.887	100.526
NO01G02010	72.224	72.701	72.272	28.182	62.809	67.127	115.77	114.568	107.342
NO01G02020	5.963	5.847	5.91	13.493	6.029	20.157	35.102	7.512	27.36
NO01G02030	33.64	26.575	31.98	53.882	12.792	48.283	75.261	95.69	75.351
NO01G02040	185.223	190.915	197.04	156.812	153.676	156.448	78.492	71.251	76.291
NO01G02050	61.357	69.167	68.357	10.1	74.009	3.332	191.153	254.657	200.87
NO01G02060	69.199	71.484	70.778	76.889	83.282	86.892	65.579	49.189	56.827
NO01G02070	0	0	0	0	0	0	0	0	0
NO01G02080	6.652	6.149	6.008	51.679	138.324	58.485	36.26	37.399	31.5
NO01G02090	511.892	422.191	624.285	377.88	395.795	406.898	359.382	555.463	270.693
NO01G02100	229.533	220.434	248.53	197.2	256.328	194.694	183.768	196.464	254.252
NO01G02110	32.177	34.193	34.749	16.169	17.773	24.175	21.548	21.832	19.569
NO01G02120	170.451	165.304	145.225	193.209	191.308	196.478	191.802	188.749	193.853
NO01G02130	54.416	47.598	4.854	69.085	69.551	68.255	35.515	5.149	65.33
NO01G02140	57.758	81.861	108.407	126.462	381.2	298.238	555.206	483.707	530.351
NO01G02150	211.806	228.649	210.197	185.809	111.556	208.588	169.821	116.269	134.813
NO01G02160	0	0	0	0	0	0	0	0	0
NO01G02170	33.305	31.839	35.861	39.07	24.217	29.187	60.875	36.903	34.054
NO01G02180	3.298	12.72	3.869	3.328	9.808	1.007	56.671	77.987	40.5
NO01G02190	759.986	876.597	708.284	816.409	861.174	838.85	783.156	786.526	766.037
NO01G02200	105.572	84.386	74.533	103.232	24.25	211.842	753.165	802.244	500.523
NO01G02210	221.438	227.284	217.475	237.581	238.581	235.212	339.244	323.305	320.589
NO01G02220	116.993	148.11	113.211	581.374	496.344	515.562	408.231	399.407	449.685
NO01G02230	25.088	29.387	23.592	36.864	45.7	46.421	44.879	47.043	45.64
NO01G02240	65.835	108.775	161.409	78.062	81.144	78.617	84.228	82.051	85.024
NO01G02250	142.212	152.266	149.673	140.485	123.399	113.638	162.587	158.64	155.894
NO01G02260	0	0	0	0	0	0	0	0	0
NO01G02270	66.65	63.826	62.988	57.279	51.501	55.127	73.485	78.745	64.611
NO01G02280	1303.85	1550.52	1495.45	1440.16	1587.47	1779.3	1034.37	1000.25	857.006
NO01G02290	52.431	62.483	62.14	57.756	60.09	58.802	59.75	60.778	67.254
NO01G02300	2.187	2.356	3.092	0.586	0.335	2.107	7.274	3.587	0.835
NO01G02310	181.64	181.474	194.083	132.028	144.296	132.977	31.944	77.677	97.379
NO01G02320	398.781	458.406	388.413	340.76	316.375	325.125	341.001	216.33	258.159
NO01G02330	522.659	415.531	527.725	608.635	581.173	595.289	469.556	461.83	458.602
NO01G02340	117.329	117.925	114.567	116.649	123.292	133.204	118.923	99.715	111.857
NO01G02350	98.489	100.666	87.27	160.359	189.572	100.428	178.346	221.51	211.15
NO01G02360	44.65	46.693	41.96	46.891	52.626	47.627	42.993	44.721	43.771
NO01G02370	20.106	17.955	16.297	16.289	21.689	19.138	23.044	29.149	21.912
NO01G02380	368.731	415.051	461.449	524.998	551.658	621.902	388.258	255.407	306.81
NO01G02390	164.865	157.814	138.404	169.219	170.981	171.745	152.15	150.188	149.814
NO01G02400	102.64	103.645	105.599	141.494	143.076	132.495	127.107	54.585	101.517
NO01G02410	16.825	22.16	23.181	12.915	13.852	12.501	10.962	7.884	15.915
NO01G02420	55.629	55.681	53.932	41.004	37.929	43.755	40.06	36.852	36.011
NO01G02430	42.375	48.623	49.064	129.903	153.516	150.825	89.805	123.109	108.614
NO01G02440	56.409	50.675	64.752	113.457	126.304	136.8	64.828	91.312	89.48
NO01G02450	47.718	51.056	47.298	57.459	61.647	52.563	152.282	105.962	143.31
NO01G02460	412.532	414.63	424.406	242.636	278.995	315.934	92.998	208.585	122.644
NO01G02470	43.597	38.262	39.979	21.463	22.896	19.61	11.661	11.93	11.233
NO01G02480	102.185	111.221	97.276	48.57	78.444	94.427	56.226	58.785	86.135
NO01G02490	33.432	38.973	31.567	0.15	40.88	42.376	76.458	76.52	69.098
NO01G02500	0.774	0.895	0.961	1.072	1.047	1.026	0.61	0.842	0.375
NO01G02510	1.663	1.488	1.201	0.725	0.243	0.232	1.31	1.01	0.716
NO01G02520	125.278	122.317	123.779	173.653	73.597	112.374	232.937	237.867	266.609
NO01G02530	0	0	0	0	0	0	0	0	0
NO01G02540	0	0	0	0	0	0	0	0	0
NO01G02550	115.911	118.122	116.424	48.423	96.428	83.363	43.543	39.871	41.187
NO01G02560	42.875	43.719	42.514	26.532	43.228	27.946	20.6	16.677	24.514
NO01G02570	0.09	0.374	0.251	2.754	1.503	0.446	1.012	2.259	1.155
NO01G02580	58.176	57.765	58.001	36.709	43.172	51.734	49.883	38.999	39.966
NO01G02590	89.756	88.686	90.638	190.916	162.792	110.735	93.591	82.158	99.492
NO01G02600	153.293	153.134	146.181	214.029	224.8	240.553	192.602	193.941	248.924
NO01G02610	42.027	42.007	41.443	34.892	38.49	30.717	40.33	44.448	45.01
NO01G02620	56.138	55.41	54.792	49.992	29.484	54.165	63.269	54.862	60.322
NO01G02630	21.717	23.301	21.769	22.687	25.272	38.921	3.901	74.293	35.852
NO01G02640	6.955	5.88	8.079	0	0	0	0	0	0
NO01G02650	2.76	0.223	0.461	2.669	1.014	1.676	34.978	5.229	7.657
NO01G02660	11.416	44.162	14.958	25.883	26.435	26.826	15.251	16.444	16.08
NO01G02670	489.805	452.203	437.541	671.252	627.493	615.172	425.995	505.307	531.428
NO01G02680	52.813	61.199	54.168	62.054	58.363	58.383	66.09	65.564	62.856
NO01G02690	79.83	89.342	72.418	116.602	109.983	90.447	117.927	129.652	111.971
NO01G02700	24.602	22.374	33.677	47.104	5.105	16.383	47.275	72.944	68.593
NO01G02710	148.934	142.62	155.154	52.797	66.044	76.787	96.605	100.856	96.762
NO01G02720	296.544	276.824	287.999	392.641	380.87	191.221	193.259	211.38	270.435
NO01G02730	0	0	0	0	0	0	0	0	0
NO01G02740	43.313	55.489	54.828	67.772	67.804	56.036	57.954	82.442	67.471
NO01G02750	39.695	41.736	40.299	7.596	10.884	40.845	88.482	102.116	94.197
NO01G02760	3.431	2.125	1.869	3.166	7.121	2.419	27.626	20.624	26.933
NO01G02770	64.674	66.342	66.556	66.083	57.55	48.063	60.71	45.434	50.971
NO01G02780	44.034	47.1	44.22	61.935	65.378	61.435	55.842	54.713	59.183
NO01G02790	0	0	0	0	0	0	0	0	0
NO01G02800	98.766	91.535	93.825	106.968	126.753	127.753	90.83	101.511	79.436
NO01G02810	69.307	69.312	81.39	112.412	105.19	94.92	74.151	42.616	29.574
NO01G02820	31.14	30.026	29.391	21.002	30.057	29.579	22.022	17.564	20.894
NO01G02830	57.32	57.519	53.882	66.721	65.865	66.054	57.383	58.642	57.369
NO01G02840	709.508	636.456	713.763	596.501	574.04	644.343	778.885	966.722	814.732
NO01G02850	28.376	24.395	25.976	42.828	43.675	43.107	43.186	43.632	37.715
NO01G02860	37.243	38.707	38.959	88.939	90.194	89.52	71.043	58.091	59.089
NO01G02870	104.165	100.926	98.397	69.312	51.611	63.121	47.069	50.615	53.702
NO01G02880	23.602	24.131	23.315	22.343	21.545	22.429	27.549	16.639	21.685
NO01G02890	75.959	77.665	73.394	38.116	31.838	35.107	28.018	37.257	32.844
NO01G02900	90.492	93.592	92.125	98.609	86.745	113.887	104.368	104.752	108.331
NO01G02910	16.926	14.997	16.635	16.932	13.038	19.01	13.709	14.427	7.728
NO01G02920	7.604	4.69	8.272	2.313	3.415	3.371	4.032	3.871	3.025
NO01G02930	33.862	32.082	33.073	29.011	31.742	32.373	28.001	26.181	31.073
NO01G02940	78.022	73.431	85.726	35.65	42.191	40.384	81.917	78.864	78.696
NO01G02950	158.846	177.101	161.109	128.225	100.187	103.224	166.95	163.604	121.398
NO01G02960	56.899	56.912	65.506	49.196	52.835	49.656	52.804	49.013	47.571
NO01G02970	50.792	52.885	52.931	55.67	53.941	49.919	48.948	48.649	47.725
NO01G02980	82.175	85.114	94.613	284.425	207.255	194.424	231.305	236.21	288.544
NO01G02990	142.129	147.636	147.013	143.541	185.107	170.585	45.879	57.831	62.919
NO01G03000	60.466	62.758	59.107	36.058	42.55	37.051	23.342	28.945	28.55
NO01G03010	130.084	175.701	216.837	361.752	296.727	411.407	323.097	284.913	325.164
NO01G03020	151.768	145.546	155.575	280.868	289.742	228.598	325.301	360.495	254.077
NO01G03030	26.748	25.121	30.763	57.5	63.763	56.142	53.522	52.939	54.897
NO01G03040	44.218	45.293	52.59	54.38	67.516	75.384	72.057	75.153	78.213
NO01G03050	475.15	493.565	470.244	416.275	513.462	398.183	221.301	298.599	292.443
NO01G03060	143.825	141.942	138.959	144.32	175.487	153.197	145.869	104.79	148.042
NO01G03070	45.032	44.042	43.664	52.714	41.613	43.459	28.369	29.405	28.281
NO01G03080	63.599	63.836	63.106	49.949	49.168	54.189	47.837	55.178	63.451
NO01G03090	0	0	0	0	0	0	0	0	0
NO01G03100	51.419	51.721	51.564	77.723	72.383	73.904	60.966	53.043	73.51
NO01G03110	51.79	51.513	51.336	37.236	23.156	23.113	38.879	71.853	42.423
NO01G03120	28.392	27.234	28.788	30.935	16.876	19.013	64.37	74.915	69.505
NO01G03130	114.479	55.734	27.882	33.986	30.482	138.896	79.094	46.759	107.342
NO01G03140	222.988	163.482	218.511	291.42	261.445	188.315	103.937	230.517	82.502
NO01G03150	61.638	56.15	56.186	62.752	53.958	72.774	11.985	3.108	4.019
NO01G03160	25.096	26.085	22.954	9.276	24.687	21.731	66.846	69.316	61.844
NO01G03170	697.676	634.555	659.462	705.263	625.021	638.215	433.299	369.953	421.734
NO01G03180	9.836	11.55	9.576	7.076	8.878	8.123	9.398	16.653	13.508
NO01G03190	40	40.307	41.049	42.416	38.535	44.983	34.07	44.985	30.074
NO01G03200	1.573	1.746	0.686	1.726	2.081	1.438	1.874	2.285	2.44
NO01G03210	0	0	0	0	0	0	0	0	0
NO01G03220	49.937	51.888	51.287	59.459	77.107	49.191	44.996	54.288	51.042
NO01G03230	0	0	0	0	0	0	0	0	0
NO01G03240	55.113	52.972	47.064	81.462	90.743	81.928	48.384	48.395	72.879
NO01G03250	43.024	39.224	42.969	29.195	29.992	30.595	38.277	35.47	38.849
NO01G03260	0	0	0	0	0	0	0	0	0
NO01G03270	25.499	23.514	26.369	18.717	17.105	16.606	9.091	28.52	32.157
NO01G03280	44.308	50.726	49.339	41.698	43.073	42.218	42.265	50.958	34.943
NO01G03290	18.455	19.766	17.253	4.29	26.505	1.081	98.59	70.932	72.465
NO01G03300	33.534	31.835	31.704	48.824	44.606	46.268	49.606	30.093	42.959
NO01G03310	17.021	18.167	13.116	0.676	18.978	4.544	44.739	46.034	50.902
NO01G03320	19.958	32.257	20.423	46.524	48.9	46.681	32.509	26.153	40.547
NO01G03330	3.216	7.647	23.393	31.636	13.284	33.128	24.61	21.16	28.14
NO01G03340	21.537	26.827	23.712	27.117	21.434	27.066	20.556	18.166	16.711
NO01G03350	45.622	46.005	10.306	101.178	102.499	116.964	73.146	76.735	116.971
NO01G03360	74.126	71.481	74.482	69.139	65.442	68.485	43.386	45.006	39.832
NO01G03370	99.31	99.309	91.108	79.956	90.367	101.495	80.712	87.963	62.985
NO01G03380	4.641	4.428	3.139	13.443	12.595	19.92	4.472	12.767	27.303
NO01G03390	0.386	0.298	0.347	1.288	0.278	2.043	0.809	0.747	1.123
NO01G03400	3.346	2.571	2.711	5.476	25.141	22.886	20.503	21.89	23.625
NO01G03410	156.029	160.093	156.296	151.391	193.763	198.669	99.473	99.501	91.745
NO01G03420	222.242	227.738	190.479	211.488	224.385	180.159	110.84	107.859	110.225
NO01G03430	91.386	111.216	99.07	176.877	162.043	118.967	104.551	120.85	74.823
NO01G03440	113.631	107.546	107.38	87.57	76.73	65.459	96.013	1.782	89.191
NO01G03450	1.294	2.756	1.137	1.04	1.42	0.948	0.916	2.48	0.196
NO01G03460	7.25	4.999	1.171	3.399	3.8	4.618	2.564	5.221	4.537
NO01G03470	2.646	32.926	38.625	11.55	33.84	13.435	31.03	46.556	32.981
NO01G03480	482.273	405.744	413.1	552.707	488.175	503.565	388.125	388.259	380.521
NO01G03490	10.611	11.838	12.025	22.203	9.505	23.623	26.242	34.821	32.103
NO01G03500	285.602	275.615	260.44	509.418	272.346	471.653	523.665	534.176	500.797
NO01G03510	68.508	69.847	70.001	63.475	74.759	99.164	132.757	109.31	197.499
NO01G03520	83.69	74.245	79.23	111.468	111.3	109.19	70.084	94.731	79.133
NO01G03530	108.139	99.948	98.376	94.292	139.717	86.559	176.405	186.159	176.273
NO01G03540	86.867	81.602	84.019	11.25	38.722	13.444	25.801	28.631	30.286
NO01G03550	26.363	23.303	28.393	23.111	21.216	18.109	23.04	23.764	24.774
NO01G03560	42.74	44.186	43.183	21.606	26.548	26.298	29.659	30.266	28.258
NO01G03570	2.912	2.421	3.343	14.748	4.287	12.741	18.111	17.404	22.831
NO01G03580	21.239	25.704	27.676	0.347	7.348	35.1	103.61	136.241	105.679
NO01G03590	14.594	17.601	17.523	5.065	14.57	21.333	9.144	12.776	14.923
NO01G03600	37.673	35.102	28.907	31.762	36.39	44.612	24.754	20.7	15.897
NO01G03610	84.941	98.145	99.038	17.339	10.876	131.953	152.41	157.812	129.929
NO01G03620	54.386	58.152	55.896	112.25	9.524	15.868	191.974	172.028	144.368
NO01G03630	61.487	59.429	60.873	48.68	65.37	56.085	77.69	77.859	79.054
NO01G03640	71.809	67.994	84.265	54.645	43.344	60.392	120.007	125.838	127.386
NO01G03650	10.979	10.647	8.531	10.384	8.612	17.135	6.911	6.669	6.838
NO01G03660	20.096	20.207	20.447	25.806	25.611	24.605	16.276	18.579	17.787
NO01G03670	72.559	81.736	77.021	79.182	81.901	82.443	82.481	44	113.684
NO01G03680	219.491	215.209	226.003	192.19	214.111	235.256	193.714	226.216	202.627
NO01G03690	16.123	16.121	16.116	25.627	8.764	3.715	21.121	18.287	19.129
NO01G03700	114.266	120.119	117.927	131.749	144.95	139.478	91.781	84.253	86.381
NO01G03710	11.106	27.709	41.951	34.828	23.333	17.358	10.014	16.083	17.899
NO01G03720	257.091	252.57	242.385	242.753	322.044	212.598	147.218	147.273	191.15
NO01G03730	0	0	0	0	0	0	0	0	0
NO01G03740	18.813	21.563	19.325	26.96	28.971	29.034	28.532	30.923	28.773
NO01G03750	180.182	184.149	185.995	240.814	241.077	241.589	140.485	173.736	139.733
NO01G03760	53.492	53.622	53.458	44.301	44.854	44.026	48.542	45.443	45.646
NO01G03770	204.411	76.212	165.664	45.363	137.358	15.356	108.481	113.711	108.208
NO01G03780	117.584	132.25	126.809	193.169	187.097	48.355	209.774	191.827	167.782
NO01G03790	19.829	13.639	8.005	31.035	33.31	29.033	48.207	37.289	59.164
NO01G03800	30.085	27.279	26.455	43.589	49.469	41.25	29.435	27.569	30.11
NO01G03810	495.026	481.567	503.061	211.27	248.127	213.03	240.047	248.948	278.358
NO01G03820	13.723	12.085	18.498	0.384	0.112	0.65	0	0	0
NO01G03830	23.308	20.48	28.662	82.098	97.931	0.464	87.343	92.171	74.938
NO01G03840	1338.26	1218.15	1271.89	1231.08	1191.02	1236.69	369.793	421.958	407.855
NO01G03850	41.316	33.753	32.937	46.339	46.185	38.973	32.873	29.052	31.954
NO01G03860	175.878	183.337	168.795	157.684	150.569	172.342	71.389	74.682	61.793
NO01G03870	8.946	8.606	7.572	35.267	32.509	37.794	45.676	63.585	32.033
NO01G03880	191.78	150.497	176.637	805.569	341.918	154.659	868.125	888.881	1101.14
NO01G03890	3.931	0.912	0.104	0	0	0	0	0	0
NO01G03900	138.552	151.215	145.61	161.452	162.713	142.511	71.605	160.537	163.337
NO01G03910	30.232	27.144	28.686	29.281	26.613	27.878	39.89	46.138	47.578
NO01G03920	93.812	101.102	91.685	129.356	107.357	118.377	55.25	85.956	59.071
NO01G03930	84.993	82.407	77.338	137.225	124.468	125.949	96.169	100.932	107.54
NO01G03940	218.389	210.41	216.069	220.457	202.442	220.936	215.692	214.296	308.288
NO01G03950	16.945	17.545	19.273	8.932	18.926	17.229	27.222	25.476	26.104
NO01G03960	31.872	34.042	35.135	23.029	10.76	14.382	19.674	38.528	31.78
NO01G03970	56.64	58.17	55.532	37.851	34.575	28.171	46.311	45.286	42.046
NO01G03980	11.256	11.136	11.066	10.424	6.215	5.259	9.869	3	4.221
NO01G03990	33.583	29.617	36.029	36.248	39.121	33.485	36.327	22.328	32.075
NO01G04000	54.808	49.637	53.526	50.9	56.101	60.621	57.045	61.252	58.504
NO01G04010	55.086	52.797	50.247	38.333	38.8	34.157	31.144	31.108	30.858
NO01G04020	247.768	231.858	241.144	343.652	379.402	388.435	485.665	412.19	506.774
NO01G04030	346.038	362.409	340.773	614.138	561.655	580.202	322.386	365.592	343.386
NO01G04040	51.175	47.691	48.733	33.133	41.241	37.948	27.685	27.822	29.853
NO01G04050	82.411	87.036	79.356	69.839	77.012	89.574	73.994	87.206	98.04
NO01G04060	37.562	37.573	39.132	55.069	51.79	53.049	32.053	37.81	34.361
NO01G04070	30.377	30.862	33.28	49.664	50.945	48.386	33.525	33.296	32.08
NO01G04080	351.639	318.448	324.984	230.16	242.201	228.278	140.14	147.449	147.931
NO01G04090	15.675	12.326	12.237	20.311	20.914	20.998	10.992	13.191	13.234
NO01G04100	10.852	9.419	8.768	10.982	10.657	10.86	10.807	8.864	11.283
NO01G04110	2.917	0.044	0.492	18.406	35.293	105.252	109.35	126.38	4.747
NO01G04120	127.934	126.034	127.293	107.361	135.475	122.92	94.722	58.094	96
NO01G04130	59.476	56.572	55.013	39.375	64.738	72.005	95.248	108.404	94.048
NO01G04140	228.685	219.989	227.244	290.788	242.015	238.903	169.406	88.64	64.784
NO01G04150	329.381	405.803	381.775	255.601	178.714	255.525	200.242	162.478	219.305
NO01G04160	35.75	34.564	41.387	37.386	46.475	55.249	16.369	23.434	17.612
NO01G04170	71.579	78.494	68.152	65.196	80.32	74.387	79.302	77.561	64.999
NO01G04180	41.801	47.559	27.277	53.347	62.289	70.309	42.479	27.716	23.913
NO01G04190	35.399	49.058	37.608	43.032	45.415	38.046	42.147	44.932	44.188
NO01G04200	0	0	0	0	0	0	0	0	0
NO01G04210	81.199	78.537	81.608	66.427	50.261	70.127	84.627	100.87	86.521
NO01G04220	116.839	99.319	121.925	119.425	147.051	118.655	96.146	82.611	106.741
NO01G04230	15.225	15.05	20.279	17.506	18.542	17.373	18.1	22.192	22.154
NO01G04240	14.306	8.939	10.887	11.569	10.44	9.414	30.874	28.913	23.014
NO01G04250	17.026	17.04	17.114	16.159	12.388	13.36	15.132	18.968	20.847
NO01G04260	347.352	281.325	324.463	419.973	416.849	402.467	429.266	387.808	477.663
NO01G04270	45.223	51.176	50.558	125.174	225.311	19.156	180.345	180.091	183.093
NO01G04280	68.019	60.814	60.64	49.578	52.181	40.212	58.331	119.465	106.214
NO01G04290	215.617	194.029	106.736	225.305	253.636	255.98	233.268	203.098	258.304
NO01G04300	51.166	53.916	50.877	48.439	45.509	31.172	54.416	54.111	51.424
NO01G04310	25.963	30.335	26.654	39.573	46.185	48.038	32.077	38.739	28.23
NO01G04320	83.429	100.643	90.694	82.751	81.669	91.82	91.867	87.364	94.345
NO01G04330	17.784	17.698	15.996	36.733	42.349	2.512	42.405	41.809	40.629
NO01G04340	56.115	58.814	47.683	144.187	130.374	144.901	137.244	22.398	84.622
NO01G04350	0	0	0	0	0	0	0	0	0
NO01G04360	47.608	47.808	50.437	91.913	76.041	75.428	66.941	86.589	75.135
NO01G04370	65.54	62.021	49.911	89.191	84.642	87.27	63.494	70.424	62.847
NO01G04380	50.021	52.236	50.851	52.275	55.912	64.089	43.495	41.804	49.044
NO01G04390	31.866	27.312	29.364	19.587	0.598	12.467	17.772	21.65	19.425
NO01G04400	1036.77	1094.1	1014.9	861.078	913.467	933.002	1045.64	948.268	1019.64
NO01G04410	4.57	4.877	4.21	0.486	0.247	1.183	0.413	0.506	0.443
NO01G04420	108.345	96.206	96.078	98.522	106.429	117.008	51.456	42.23	41.332
NO01G04430	66.473	68.242	66.253	37.246	35.162	35.496	54.719	38.435	48.14
NO01G04440	650.76	714.232	717.054	708.861	746.12	667.125	389.013	568.052	380.307
NO01G04450	24.336	23.551	21.089	1.978	27.422	42.253	81.799	103.361	63.625
NO01G04460	57.527	53.748	51.971	42.478	46.613	48.766	34.995	33.805	36.159
NO01G04470	121.547	43.265	53.003	147.122	105.717	109.719	136.34	73.093	140.345
NO01G04480	181.397	79.272	144.502	178.306	43.649	73.01	109.354	175.053	174.275
NO01G04490	255.442	249.975	259.233	328.975	301.589	368.907	391.237	418.755	379.575
NO01G04500	26.521	24.817	26.725	16.111	17.932	17.748	25.187	22.503	23.957
NO01G04510	120.544	111.638	86.498	132.898	145.285	65.602	149.404	164.199	88.589
NO01G04520	203.821	98.696	132.392	170.352	209.884	178.168	160.527	120.8	151.328
NO01G04530	15.643	14.44	15.141	20.614	20.472	23.053	35.33	25.393	29.632
NO01G04540	7.337	4.153	5.857	7.166	9.266	12.564	28.881	23.651	12.769
NO01G04550	355.475	299.668	335.678	280.949	282.288	275.542	272.35	244.181	253.958
NO01G04560	1.46	1.147	2.128	0	0.8	2.52	3.312	3.285	3.65
NO01G04570	20.908	21.027	20.402	20.121	21.498	20.665	16.104	18.274	22.319
NO01G04580	39.195	43.329	39.311	38.051	35.047	41.753	33.226	39.564	46.743
NO01G04590	121.278	110.665	110.365	206.336	223.677	178.267	196.948	222.34	213.196
NO01G04600	123.66	115.049	133.566	159.3	150.094	146.011	169.112	215.892	172.093
NO01G04610	116.391	81.164	130.977	113.176	111.606	105.497	199.05	187.241	174.105
NO01G04620	200.869	181.075	187.772	180	188.728	108.78	273.937	239.383	191.699
NO01G04630	210.814	197.926	217.482	147.324	146.349	156.188	171.865	152.207	160.256
NO01G04640	106.199	107.471	105.329	65.488	43.379	106.392	125.069	90.216	124.381
NO01G04650	0.105	0.049	0.129	0.777	0.776	0.788	0.41	0.066	0.095
NO01G04660	48.689	52.758	44.103	72.11	67.519	76.946	57.723	56.114	55.819
NO01G04670	91.95	92.431	99.258	226.772	130.135	257.29	583.509	486.065	437.111
NO01G04680	45.813	54.19	48.02	135.55	126.067	120.724	79.706	54.874	54.149
NO01G04690	72.636	73.777	68.369	122.292	133.548	129.511	133.563	148.436	129.942
NO01G04700	125.923	127.379	125.516	161.525	158.408	145.166	188.042	169.156	193.046
NO01G04710	42.843	44.114	44.62	49.112	45.689	51.041	62.109	61.871	62.346
NO01G04720	38.626	43.553	38.073	39.365	39.399	40.469	38.541	41.755	48.7
NO01G04730	65.287	60.407	63.59	92.996	102.221	89.712	60.633	63.523	58.774
NO01G04740	285.997	291.037	334.955	279.977	198.433	245.297	203.868	238.588	122.567
NO01G04750	23.482	25.17	25.882	26.888	49.128	39.942	19.839	24.986	26.127
NO01G04760	34.063	40.251	42.814	84.077	107.867	106.243	53.283	58.649	52.483
NO01G04770	0	0	0	0	0	0	0	0	0
NO01G04780	187.963	199.065	167.182	104.524	194.174	93.03	4.55	37.913	7.086
NO01G04790	425.808	447.166	440.418	64.108	68.677	63.017	163.456	130.458	155.427
NO01G04800	60.03	54.315	55.844	146.753	31.245	57.994	105.582	109.38	117.669
NO01G04810	125.179	112.354	115.184	163.498	152.515	133.775	205.895	202.896	223.377
NO01G04820	40.354	41.769	34.562	25.41	28.497	25.149	35.324	36.703	34.114
NO01G04830	0.005	0.001	0.001	8.044	7.538	1.024	0.002	0	0.001
NO01G04840	54.448	53.976	53.114	35.108	41.796	35.056	32.851	29.938	42.379
NO01G04850	56.138	56.174	58.113	52.044	57.373	49.933	55.9	52.8	54.953
NO01G04860	404.385	415.965	410.183	393.336	444.934	437.532	467.45	453.638	476.597
NO01G04870	18.444	17.953	18.172	15.642	19.802	25.931	20.8	23.382	19.888
NO01G04880	72.047	71.934	64.799	29.669	28.442	33.193	22.917	14.976	11.592
NO01G04890	48.346	50.736	52.61	25.703	32.4	31.728	39.296	41.088	40.231
NO01G04900	43.808	43.312	41.9	44.483	43.117	42.869	28.846	20.694	28.329
NO01G04910	0	0	0	0	0	0	0	0	0
NO01G04920	121.663	119.392	107.318	72.062	68.526	79.038	93.53	115.035	110.652
NO01G04930	282.338	283.655	276.936	437.889	301.079	362.08	262.214	255.303	261.29
NO01G04940	48.39	50.626	49.091	33.862	57.226	42.531	57.027	64.828	70.562
NO01G04950	60.055	64.319	63.989	60.557	58.744	55.339	122.835	96.039	105.226
NO01G04960	38.949	36.194	45.849	49.711	33.43	33.642	37.001	47.722	45.739
NO01G04970	49.892	48.162	52.477	42.087	58.571	35.76	35.527	39.823	40.528
NO01G04980	4975.92	3833.57	4273.94	4006.62	4722.4	3959.24	1906.57	1552.15	1407.19
NO01G04990	25.993	27.856	28.337	29.594	31.179	22.658	27.311	31.442	33.464
NO01G05000	39.031	39.637	39.834	54.575	47.149	55.108	54.791	50.473	50.08
NO01G05010	140.651	164.748	160.745	163.567	146.039	137.114	181.516	191.824	186.673
NO01G05020	47.728	50.258	47.399	100.536	98.896	92.095	120.713	114.046	128.112
NO01G05030	50.354	39.143	52.541	127.721	122.967	69.636	120.496	60.757	87.803
NO01G05040	6.435	6.523	6.667	13.408	6.755	7.648	31.62	26.104	28.677
NO01G05050	53.135	52.414	52.366	33.062	52.857	37.083	35.222	35.629	34.632
NO01G05060	136.655	134.231	134.377	146.685	128.765	147.783	108.498	89.922	111.653
NO01G05070	84.05	110.441	102.289	52.35	43.507	46.421	85.211	36.095	41.991
NO01G05080	124.496	131.579	127.767	116.037	135.219	75.827	179.285	160.166	198.998
NO01G05090	209.704	198.944	226.859	246.124	280.492	240.368	205.614	203.575	213.543
NO01G05100	48.424	45.655	53.039	52.793	48.841	52.078	20.903	23.32	23.229
NO01G05110	12.453	12.905	13.075	8.422	12.306	5.696	15.636	12.476	5.385
NO01G05120	43.265	35.795	47.878	17.506	22.497	20.2	16.451	17.55	19.331
NO01G05130	58.594	60.459	57.669	46.834	38.123	35.105	48.494	38.461	21.879
NO01G05140	51.239	50.444	50.072	25.102	33.503	35.195	48.334	31.874	27.082
NO01G05150	72.559	78.134	78.315	95.397	105.837	107.21	56.453	55.597	51.471
NO01G05160	323.746	325.747	326.106	343.438	653.576	2.888	2730.44	1721.97	1369.54
NO01G05170	87.166	86.488	86.537	82.539	88.626	61.575	66.509	69.637	51.989
NO01G05180	47.871	49.002	46.997	56.697	51.784	51.35	43.49	31.529	42.764
NO01G05190	0.026	0.025	0.027	0.332	0.096	0.091	0.182	0.09	0.04
NO01G05200	20.207	21.515	22.368	64.248	63.959	61.455	70.532	81.597	72.816
NO01G05210	94.342	72.871	90.656	124.999	116.002	133.793	99.317	108.477	86.01
NO01G05220	25.34	23.083	24.295	31.409	39.005	32.929	39.433	40.3	41.747
NO01G05230	21.73	15.952	23.354	18.138	16.43	13.207	9.998	17.019	14.116
NO01G05240	21.788	19.978	18.082	14.279	18.968	12.763	9.821	12.021	9.996
NO01G05250	123.469	121.906	112.69	170.109	163.983	189.699	117.744	123.416	132.766
NO01G05260	3.903	2.963	2.602	1.653	0.027	1.247	0.934	0.793	1.095
NO01G05270	148.144	148.776	151.708	124.718	105.415	100.797	52.671	37.21	46.053
NO01G05280	33.941	32.447	32.654	67.81	66.158	18.443	117.796	129.673	115.102
NO01G05290	17.009	20.892	20.302	39.406	64.888	114.429	189.422	164.155	152.34
NO01G05300	99.271	94.515	99.575	81.448	84.405	80.028	67.631	76.873	74.249
NO01G05310	26.922	22.006	17.421	23.425	21.793	19.306	7.513	3.348	13.124
NO01G05320	0.455	0.683	0.433	0.542	0.832	0.174	0.539	0.759	0.487
NO01G05330	7.01	9.406	7.806	13.665	15.619	13.381	11.149	11.819	11.374
NO01G05340	3.808	4.897	5.194	4.262	2.754	2.19	4.334	6.285	4.83
NO01G05350	29.436	24.85	18.516	44.945	8.173	71.915	64.285	41.261	27.124
NO01G05360	4.445	4.625	4.562	2.94	3.117	2.539	2.155	3.031	3.218
NO01G05370	8.236	8.378	8.661	9.367	7.657	8.015	6.515	7.76	8.257
NO01G05380	65.496	62.459	69.688	65.411	64.759	65.151	1.878	51.486	49.915
NO01G05390	1.794	1.686	1.817	1.496	1.443	1.935	5.269	3.441	4.497
NO01G05400	0.02	0.044	0.041	0.027	0.213	0.038	0.682	1.69	2.846
NO01G05410	1.551	1.329	1.552	1.199	2.066	2.523	5.438	5.816	7.663
NO01G05420	0.487	0.748	0.087	1.253	0.015	2.336	3.207	3.564	3.884
NO01G05430	1.59	15.383	8.519	4.111	4.407	4.43	3.655	2.459	2.273
NO01G05440	21.365	17.512	10.606	17.081	17.001	16.235	7.126	31.07	9.004
NO01G05450	84.556	85.376	89.969	69.68	56.79	58.458	50.624	50.706	56.733
NO01G05460	16.844	16.06	18.598	18.095	7.466	6.688	6.284	4.775	7.171
NO01G05470	32.762	28.774	29.741	34.605	86.612	78.671	67.865	42.013	74.809
NO01G05480	15.097	15.112	9.727	0.296	19.502	8.805	7.831	4.355	6.907
NO01G05490	0	0	0	0	0	0	0.449	0.225	0.743
NO01G05500	0	0	0	0	0	0	0	0	0
NO01G05510	9.147	9.356	8.563	12.146	7.577	11.393	8.908	14.306	7.885
NO01G05520	10.473	11.953	12.933	12.756	9.556	16.616	24.626	14.548	13.239
NO01G05530	23.482	25.646	25.707	31.317	19.35	24.805	27.36	32.605	30.083
NO01G05540	9.272	8.117	4.878	8.714	8.735	8.751	4.406	5.314	4.931
NO01G05550	79.722	69.068	74.893	19.704	390.194	97.264	529.901	637.23	557.008
NO01G05560	31.754	34.535	32.53	36.132	51.441	48.166	50.341	48.669	45.931
NO01G05570	1.095	1.168	0.901	2.017	1.716	1.439	3.243	3.738	1.948
NO01G05580	3.201	2.619	3.262	2.303	4.061	3.67	6.732	4.73	6.454
NO01G05590	17.258	7.75	5.109	19.312	19.767	17.114	2.149	12.497	7.319
NO01G05600	42.429	40.212	45.368	63.106	47.872	51.812	39.272	34.461	50.286
NO01G05610	31.965	26.323	28.191	42.697	47.802	51.709	17.205	59.072	23.395
NO01G05620	12.117	1.1	15.095	6.889	6.495	6.073	5.785	9.567	6.202
NO01G05630	49.312	49.111	49.687	49.443	50.286	45.768	49.595	53.157	39.794
NO01G05640	11.865	11.646	12.921	11.524	12.773	11.422	13.695	14.133	13.443
NO01G05650	1.514	2.501	3.284	1.068	2.294	2.274	0.669	0.266	2.631
NO01G05660	19.602	18.349	18.939	11.604	13.08	14.11	12.935	11.802	2.614
NO01G05670	142.549	149.042	147.556	144.551	120.714	116.068	116.135	74.272	132.284
NO01G05680	29.489	26.569	43.026	21.49	9.856	38.1	25.314	23.971	25.835
NO01G05690	5.923	12.146	13.213	8.645	7.936	8.67	2.298	3.582	3.959
NO01G05700	74.93	47.375	67.054	77.6	83.005	64.806	154.372	207.037	129.619
NO01G05710	28.009	30.43	27.368	26.627	28.016	28.933	16.411	13.746	16.403
NO01G05720	94.719	78.401	116.198	94.184	85.698	92.629	159.37	163.102	135.068
NO01G05730	25.098	27.378	27.243	14.64	10.309	15.465	31.252	0.613	1.006
NO01G05740	12.898	14.567	12.56	8.361	10.574	6.436	5.895	4.276	6.735
NO01G05750	1.226	6.609	11.326	2.889	3.094	2.922	2.034	0.551	3.581
NO01G05760	91.899	89.293	81.189	86.285	47.99	75.79	80.003	86.502	94.01
NO01G05770	0.008	0.026	0.01	0.052	0.197	0.089	0	0	0
NO01G05780	51.008	50.526	49.934	35.357	30.246	26.857	38.676	36.592	31.463
NO01G05790	9.367	3.813	6.688	3.714	1.106	3.224	14.251	5.427	1.394
NO01G05800	20.711	15.554	19.51	21.921	22.289	18.418	14.571	22.95	19.852
NO01G05810	0	0	0	0	0	0	0.051	0.006	0.037
NO01G05820	5.265	4.48	6.461	7.133	7.775	6.218	7.9	7.657	7.04
NO01G05830	38.443	36.46	35.854	40.204	44.05	46.284	30.474	25.885	25.387
NO01G05840	10.848	10.781	8.967	13.714	15.069	12.527	8.365	8.912	9.206
NO01G05850	0.512	0.001	0.674	0	0	0	0	0	0
NO01G05860	51.424	49.248	51.384	21.211	25.109	43.815	44.827	44.135	46.072
NO01G05870	3.746	5.129	4.969	2.726	2.206	2.304	3.984	7.868	2.156
NO01G05880	7.968	1.144	10.565	20.762	23.407	6.742	12.833	14.378	19.654
NO01G05890	10.642	11.017	10.903	12.373	12.211	13.619	10.949	7.718	8.59
NO01G05900	35.197	33.586	33.703	135.045	126.895	18.654	385.685	449.793	411.612
NO01G05910	42.62	44.719	42.113	199.117	183.059	150.11	524.09	838.861	551.855
NO01G05920	14.451	13.557	14.004	64.465	4.625	127.271	114.843	79.859	99.553
NO01G05930	28.326	22.72	22.42	29.786	38.481	41.228	80.289	52.528	94.034
NO01G05940	9.559	10.165	10.375	11.009	27.618	21.401	22.587	26.534	32.858
NO01G05950	3.243	14.142	5.776	6.546	7.751	7.462	5.606	5.266	6.884
NO02G00010	30.405	34.362	31.542	153.467	80.266	25.166	116.087	129.384	143.844
NO02G00020	71.265	77.031	69.272	67.556	31.657	68.611	152.813	162.894	153.614
NO02G00030	38.965	33.072	34.945	27.716	22.221	19.173	53.604	52.637	52.249
NO02G00040	421.397	377.996	364.644	363.796	362.046	409.217	225.036	266.352	257.983
NO02G00050	28.308	24.783	23.077	42.828	48.323	47.289	28.574	17.553	30.797
NO02G00060	34.531	37.018	34.589	48.374	55.035	49.979	40.788	34.706	40.322
NO02G00070	0	0	0	0	0	0	0	0	0
NO02G00080	72.029	71.454	71.241	96.361	48.23	41.509	63	45.532	48.679
NO02G00090	9.689	9.505	7.161	8.566	8.602	8.998	4.76	4.77	5.366
NO02G00100	44.139	46.533	44.303	13.051	11.232	25.984	32.902	32.356	30.334
NO02G00110	8.199	7.475	7.871	9.913	9.171	8.265	7.866	8.535	7.073
NO02G00120	24.491	20.11	21.821	32.158	31.374	32.106	30.471	32.771	30.001
NO02G00130	11.488	10.652	11.398	16.249	18.009	18.394	8.386	4.875	9.651
NO02G00140	40.506	40.066	41.536	25.036	35.113	27.076	21.179	20.888	19.487
NO02G00150	57.545	62.465	75.313	62.216	58.99	63.815	89.487	82.662	50.016
NO02G00160	2.679	3.158	5.278	2.216	2.162	1.546	1.263	0.881	1.308
NO02G00170	17.188	21.972	28.647	13.225	10.603	16.499	8.238	10.504	11.52
NO02G00180	16.906	16.553	16.407	14.495	12.166	11.348	5.524	6.581	11.38
NO02G00190	33.575	35.64	36.273	23.069	26.846	12.266	11.123	9.714	10.486
NO02G00200	10.215	9.823	10.201	9.617	5.683	1.023	2.671	3.406	4.124
NO02G00210	40.514	39.356	38.968	15.125	25.903	19.28	29.149	26.635	21.937
NO02G00220	11.466	5.691	8.358	8.097	9.575	11.838	4.676	5.707	6.206
NO02G00230	33.697	27.524	20.897	43.299	38.801	35.144	32.562	34.813	35.243
NO02G00240	3.705	1.629	6.62	1.614	1.864	2.174	0.089	0.011	0.032
NO02G00250	34.709	30.323	29.983	27.567	29.004	32.49	26.647	21.497	19.604
NO02G00260	872.722	836.709	748.357	1761.26	1772.76	1708.57	618.302	508.844	701.359
NO02G00270	175.312	177.561	174.95	151.319	208.693	219.998	94.699	140.242	126.189
NO02G00280	6.175	14.215	3.141	70.254	56.769	44.129	207.777	190.308	181.886
NO02G00290	144.397	105.627	132.343	95.901	105.432	96.961	444.811	383.369	406.419
NO02G00300	0	0	0	0	0	0	0.039	0.062	0.002
NO02G00310	15.585	16.631	15.647	22.588	21.931	21.705	10.549	10.981	11.063
NO02G00320	94.582	93.458	98.676	95.353	92.184	96.792	70.518	67.197	62.755
NO02G00330	30.046	21.909	30.63	38.261	62.018	25.387	125.205	127.725	135.429
NO02G00340	1.251	1.218	1.251	0.884	1.893	2.297	2.326	4.437	2.809
NO02G00350	13.056	11.729	9.338	35.613	7.956	38.957	46.719	28.722	48.651
NO02G00360	84.532	80.284	72.188	91.258	95.964	96.236	53.634	56.94	61.503
NO02G00370	15.727	15.715	15.6	30.773	17.975	32.031	27.31	18.061	24.955
NO02G00380	100.059	109.428	99.656	67.526	59.736	36.754	43.745	41.308	65.053
NO02G00390	0.028	0.007	0.036	0.013	0.021	0.024	0.041	0.072	0.048
NO02G00400	62.835	63.739	58.706	46.116	48.438	50.926	49.078	59.921	55.206
NO02G00410	22.139	22.9	17.535	23.112	26.817	23.24	20.829	24.549	22.138
NO02G00420	2.133	2.208	2.201	3.03	2.545	2.957	2.748	3.245	1.835
NO02G00430	18.005	18.092	18.626	17.34	17.464	17.926	22.171	17.661	17.544
NO02G00440	19.414	16.971	16.622	11.41	15.679	9.67	19.364	22.34	21.193
NO02G00450	96.762	96.594	96.78	127.408	127.274	83.848	146.232	86.948	107.335
NO02G00460	161.715	155.69	151.608	156.96	152.895	148.861	122.96	179.167	192.118
NO02G00470	103.879	107.365	105.096	141.418	172.497	124.926	183.63	213.779	218.554
NO02G00480	15.256	15.415	15.258	22.54	21.924	20.301	16.013	20.275	17.842
NO02G00490	85.704	88.592	85.053	60.994	21.47	47.278	46.854	48.467	51.16
NO02G00500	242.727	229.581	233.551	112.644	96.219	90.873	46.747	61.262	42.793
NO02G00510	2.67	2.652	2.679	34.931	17.622	4.681	25.93	26.529	24.301
NO02G00520	23.975	24.384	24.362	18.735	18.069	19.327	24.951	26.748	29.683
NO02G00530	6.846	7.657	7.131	2.998	3.804	4.2	4.171	2.776	5.185
NO02G00540	80	74.61	76.088	76.442	95.367	80.214	49.085	51.181	45.355
NO02G00550	38.51	41.756	35.873	53.032	52.494	44.679	67.212	58.759	73.288
NO02G00560	41.908	18.452	31.247	27.36	20.644	28.282	18.754	49.41	37.183
NO02G00570	0	0	0	0	0	0	0	0	0
NO02G00580	15.511	17.24	17.853	15.959	14.147	16.019	22.899	17.221	13.957
NO02G00590	47.041	42.04	31.122	37.24	30.674	33.499	33.044	32.662	34.295
NO02G00600	5.306	5.223	5.497	1.766	13.305	11.276	40.782	40.01	43.831
NO02G00610	243.166	243.286	225.815	322.752	339.644	226.284	222.076	297.534	119.882
NO02G00620	22.131	21.286	22.455	12.267	13.722	14.52	12.031	11.396	13.626
NO02G00630	38.015	41.347	40.427	30.616	33.535	28.539	21.01	20.538	20.757
NO02G00640	14.562	17.751	17.336	11.099	8.474	10.934	12.123	11.141	12.032
NO02G00650	40.552	40.276	46.667	51.285	42.932	46.76	26.902	49.339	42.443
NO02G00660	99.79	99.672	98.785	79.897	69.001	90.386	164.215	130.775	132.238
NO02G00670	68.13	86.962	62.089	6.165	2.874	6.409	8.913	6.528	5.963
NO02G00680	82.764	94.248	90.691	92.772	93.63	99.444	57.82	60.726	56.043
NO02G00690	115.723	106.404	113.775	123.522	116.676	119.862	61.642	70.409	80.804
NO02G00700	32.756	33.315	33.112	22.991	23.011	22.546	20.531	18.806	18.545
NO02G00710	0	0	0	0	0	0	0	0	0
NO02G00720	15.319	15.31	16.169	2.641	10.772	10.906	21.069	13.118	11.655
NO02G00730	22.041	21.249	18.743	20.485	16.43	16.498	61.396	63.858	56.092
NO02G00740	5.123	7.325	6.755	4.663	5.361	5.299	4.749	4.574	4.393
NO02G00750	23.141	22.719	22.521	41.79	19.031	16.445	26.953	22.595	25.138
NO02G00760	18.291	21.986	19.286	20.586	23.998	18.079	16.121	16.346	18.287
NO02G00770	25.462	25.766	26.241	21.159	12.721	12.125	17.204	8.313	31.453
NO02G00780	0.12	0.626	0.516	6.944	7.28	3.467	1.749	0.004	3.46
NO02G00790	89.824	89.333	90.14	17.087	33.415	32.992	24.368	22.636	24.13
NO02G00800	0	0	0	0	0	0	0	0	0
NO02G00810	0	0	0	0	0	0	0	0	0
NO02G00820	26.143	26.554	23.736	26.092	31.3	43.6	44.584	38.778	47.198
NO02G00830	17.181	12.826	16.59	14.417	14.378	11.77	9.26	17.053	17.398
NO02G00840	61.322	52.412	67.715	21.112	89.379	73.646	194.261	197.376	235.035
NO02G00850	39.789	39.132	37.576	67.537	47.668	53.278	10.809	10.695	13.846
NO02G00860	0.513	0.514	0.532	0.517	0.481	0.264	0.408	0.401	1.145
NO02G00870	18.277	31.293	18.57	14.016	17.065	19.479	11.14	7.623	13.932
NO02G00880	18.713	17.528	16.683	28.795	28.161	26.967	28.15	28.937	29.296
NO02G00890	212.87	174.228	198.937	212.991	186.135	177.732	228.505	225.385	139.115
NO02G00900	68.65	66.931	64.841	89.542	75.193	105.9	77.561	74.086	88.436
NO02G00910	82.466	79.05	77.698	62.605	59.562	62.835	94.847	84.839	109.119
NO02G00920	104.91	133.563	123.683	232.96	235.053	221.114	198.227	145.782	207.58
NO02G00930	8.512	22.956	12.645	17.14	16.966	17.068	13.445	28.958	25.586
NO02G00940	23.522	23.818	26.406	33.94	37.909	31.785	23.325	19.711	22.313
NO02G00950	102.229	108.113	105.16	98.031	105.155	101.108	64.655	67.96	75.109
NO02G00960	54.846	46.392	49.592	28.215	35.385	40.735	29.636	29.65	32.604
NO02G00970	461.992	470.747	461.518	547.371	344.927	473.738	287.528	332.864	330.116
NO02G00980	524.917	624.79	550.264	532.006	570.95	561.152	402.734	363.838	530.483
NO02G00990	81.196	89.721	77.043	87.063	94.423	87.662	76.592	76.1	72.326
NO02G01000	26.324	25.359	27.135	28.103	30.287	29.249	36.302	41.532	38.996
NO02G01010	33.943	35.084	37.256	56.171	59.911	58.449	63.074	56.132	47.266
NO02G01020	150.838	160.449	164.534	114.363	109.863	141.361	107.172	121.632	113.9
NO02G01030	64.635	65.539	59.526	53.152	59.001	51.593	89.119	91.133	66.913
NO02G01040	218.565	213.406	189.565	253.835	152.021	149.395	496.035	369.341	505.707
NO02G01050	11.873	13.816	10.45	30.21	34.632	29.337	8.801	13.938	10.849
NO02G01060	79.125	349.965	278.352	150.505	147.751	150.417	129.584	181.496	160.519
NO02G01070	84.234	87.817	93.208	93.409	88.418	104.325	42.313	52.482	49.252
NO02G01080	9.281	7.637	9.204	14.182	16.546	11.997	9.005	7.681	7.817
NO02G01090	76.379	101.383	179.283	223.51	238.824	253.307	205.029	190.619	201.392
NO02G01100	0	0	0	0	0	0	0	0	0
NO02G01110	2.295	1.829	1.844	0.061	3.895	3.482	1.965	1.89	0.32
NO02G01120	316.209	296.639	310.41	474.313	434.366	444.103	797.092	752.22	619.026
NO02G01130	30.217	37.668	31.735	45.445	46.139	42.618	44.871	42.794	42.48
NO02G01140	0.675	130.538	31.21	103.382	197.75	140.103	239.566	208.599	226.652
NO02G01150	149.572	141.815	142.699	250.4	236.163	265.25	188.272	214.905	179.938
NO02G01160	78.687	75.877	76.804	52.811	51.427	102.389	54.309	70.591	62.152
NO02G01170	242.296	249.47	240.369	205.418	181.259	204.662	173.029	171.449	157.829
NO02G01180	25.006	26.046	20.99	2.04	26.705	19.336	44.216	47.523	59.478
NO02G01190	22.487	26.485	21.115	14.609	22.869	16.709	6.206	19.71	9.698
NO02G01200	54.184	46.565	42.187	60.159	64.893	60.559	31.848	44.472	27.404
NO02G01210	49.561	51.578	49.008	62.035	64.886	61.128	48.556	53.261	52.759
NO02G01220	0	0	0	0	0	0	0	0	0
NO02G01230	179.794	169.165	173.441	121.902	226.521	235.644	354.852	285.234	402.257
NO02G01240	70.005	71.535	69.029	35.323	33.559	39.093	46.301	47.224	50.314
NO02G01250	57.511	68.951	81.699	72.45	66.966	71.733	102.143	101.106	95.48
NO02G01260	24.568	25.186	23.283	14.766	17.121	17.571	19.116	19.461	54.053
NO02G01270	28.037	29.438	28.91	19.802	21.689	19.139	31.246	32.538	26.72
NO02G01280	131.298	128.487	134.017	122.808	126.457	106.696	137.839	134.193	129.411
NO02G01290	133.843	268.327	222.991	163.676	44.066	251.489	129.41	119.929	138.468
NO02G01300	70.085	63.958	59.312	107.387	85.147	100.04	128.285	100.217	134.456
NO02G01310	0	0	0	0	0	0	0	0	0
NO02G01320	0	0	0	0	0	0	0	0	0
NO02G01330	7.421	3.997	2.668	1.25	3.196	3.642	5.594	8.161	5.302
NO02G01340	54.315	54.671	53.97	38.423	38.996	37.31	50.273	43.351	45.089
NO02G01350	7.014	9.265	9.324	13.277	23.045	4.086	17.642	18.971	24.974
NO02G01360	17.918	34.468	19.55	43.497	5.94	6.652	80.604	34.806	93.77
NO02G01370	101.302	98.653	103.929	169.782	124.826	147.162	270.526	278.729	302.024
NO02G01380	66.989	96.561	63.784	35.77	40.187	40.508	41.768	16.597	11.076
NO02G01390	286.974	253.414	261.871	217.681	212.832	205.442	165.404	175.748	166.764
NO02G01400	50.19	46.025	49.695	5.329	14.115	7.573	65.735	93.414	110.713
NO02G01410	91.846	109.052	96.809	104.594	6.655	41.551	124.34	49.071	136.857
NO02G01420	82.323	99.492	81.006	44.331	53.104	48.324	30.013	21.035	19.177
NO02G01430	25.85	23.991	23.061	23.786	20.85	23.762	25.264	26.939	28.145
NO02G01440	40.995	42.821	40.982	38.917	37.22	36.555	47.015	44.824	43.739
NO02G01450	107.852	111.632	92.983	80.75	107.425	100.286	79.157	72.101	76.779
NO02G01460	17.179	18.405	17.791	3.482	5.76	5.233	8.795	9.418	9.183
NO02G01470	110.802	109.63	110.212	86.376	84.631	80.218	87.34	81.523	88.102
NO02G01480	52.622	50.091	55.552	57.943	56.59	55.435	25.776	26.416	26.328
NO02G01490	4.809	4.473	5.41	22.877	25.551	22.492	13.795	20.171	13.248
NO02G01500	195.227	182.742	188.661	225.473	223.728	211.657	162.438	156.525	199.971
NO02G01510	93.011	112.687	84.595	161.382	243.305	124.762	230.222	90.799	96.466
NO02G01520	43.626	40.35	45.77	61.044	55.77	57.635	51.393	53.158	53.052
NO02G01530	8.687	0.648	4.856	5.776	4.943	3.673	10.716	7.494	10.296
NO02G01540	0.061	0.032	0.125	0	0	0	0	0	0
NO02G01550	62.113	60.956	60.727	55.857	51.824	60.946	71.074	72.684	96.345
NO02G01560	67.152	67.3	75.965	84.726	76.358	76.395	45.248	39.469	40.68
NO02G01570	227.564	227.751	235.697	305.457	294.13	316.936	208.552	133.6	261.456
NO02G01580	19.771	4.212	31.549	22.671	24.241	24.445	19.248	17.811	21.073
NO02G01590	0	0	0	0	0	0	0	0	0
NO02G01600	289.186	288.654	282.9	313.67	536.234	520.899	434.231	409.781	379.106
NO02G01610	0	0	0	0	0	0	0	0	0
NO02G01620	12.207	14.549	11.477	28.175	24.711	7.393	37.167	27.079	40.716
NO02G01630	58.913	59.344	58.589	29.523	31.855	61.642	158.932	179.87	182.117
NO02G01640	226.423	238.298	243.937	517.825	538.291	494.612	455.794	273.345	291.56
NO02G01650	22.695	21.947	23.387	32.36	29.25	39.442	48.927	40.712	43.149
NO02G01660	25.563	27.788	24.792	47.567	46.105	34.018	49.024	67.979	40.852
NO02G01670	30.748	31.487	22.41	20.425	23.744	19.283	19.726	21.8	14.104
NO02G01680	28.538	18.078	24.8	15.765	15.279	16.044	10.155	10.031	9.299
NO02G01690	1351.87	1369.67	1362.43	1593.35	1400.19	1607.13	1022.91	1348.04	878.093
NO02G01700	289.527	305.639	296.208	514.505	586.318	499.844	352.071	239.219	249.681
NO02G01710	58.371	60.46	57.437	53.389	58.814	42.551	52.12	59.932	55.631
NO02G01720	21.396	17.986	17.594	54.583	61.079	45.614	30.159	35.07	29.841
NO02G01730	13.473	15.003	13.619	13.713	17.696	15.182	25.646	18.265	19.7
NO02G01740	10847.2	10604.9	10719	10387.5	10433.2	10589	6864.5	6905.4	7059.83
NO02G01750	19.55	19.367	20.348	13.289	13.451	13.215	22.802	24.486	22.656
NO02G01760	84.563	72.065	81.354	80.35	84.022	80.693	85.299	93.141	36.513
NO02G01770	75.757	76.001	75.982	107.983	109.296	111.197	91.98	80.003	87.261
NO02G01780	38.289	30.398	31.189	44.395	57.183	42.906	58.45	69.574	83.522
NO02G01790	20.497	19.65	22.441	26.515	22.883	17.336	21.134	20.664	22.474
NO02G01800	80.971	79.578	80.469	61.864	58.688	58.742	72.778	74.097	93.488
NO02G01810	83.836	81.299	82.926	86.988	92.87	94.197	55.706	77.786	37.662
NO02G01820	0.116	0.425	0.204	0.327	0.525	0.575	0.824	1.336	0.805
NO02G01830	87.431	96.119	32.968	41.908	44.451	32.008	63.248	28.319	30.055
NO02G01840	29.494	16.568	29.831	41.363	43.11	39.927	33.188	34.207	34.285
NO02G01850	176.089	160.289	164.346	223.493	174.582	197.749	124.83	94.724	125.742
NO02G01860	127.091	122.497	129.183	91.357	103.813	120.751	101.414	99.801	100.703
NO02G01870	91.427	91.4	91.349	53.608	60.27	65.191	36.335	57.656	48.709
NO02G01880	76.067	69.866	64.803	49.451	83.471	47.886	45.027	38.434	40.335
NO02G01890	127.855	132.776	114.218	99.244	106.001	114.863	116.561	88.115	90.693
NO02G01900	37.371	32.359	37.306	39.07	39.896	28.744	29.222	31.945	34.467
NO02G01910	69.091	70.03	66.736	106.69	101.252	67.691	94.415	109.403	121.388
NO02G01920	38.783	42.23	41.572	61.45	57.696	52.257	71.351	71.307	71.99
NO02G01930	201.261	201.564	197.199	278.11	271.912	267.118	150.363	169.929	137.014
NO02G01940	304.092	262.436	257.872	339.165	445.216	389.445	326.856	334.369	325.58
NO02G01950	52.286	52.095	49.761	49.092	49.386	44.259	83.909	85.051	74.021
NO02G01960	26.435	26.378	24.25	10.88	12.251	13.307	25.913	35.819	34.917
NO02G01970	5.549	6.381	4.058	6.422	0.353	0.714	16.769	14.047	19.112
NO02G01980	2.5	3.416	26.093	12.946	10.001	5.383	17.51	10.923	16.995
NO02G01990	372.069	400.534	396.517	328.566	305.372	355.826	257.292	224.466	301.304
NO02G02000	42.966	42.861	42.32	30.034	36.809	36.306	40.178	27.874	38.656
NO02G02010	60.328	65.715	60.06	38.037	66.23	61.76	72.401	73.595	83.89
NO02G02020	8.57	12.774	12.795	8.119	11.099	13.789	4.339	4.231	8.089
NO02G02030	0	0	0	0	0	0	0	0	0
NO02G02040	29.25	44.264	11.576	20.87	24.404	5.265	22.763	23.902	24.164
NO02G02050	81.808	81.828	76.298	81.964	83.289	78.447	72.099	72.513	76.516
NO02G02060	3.786	3.23	1.885	1.668	4.35	3.453	12.224	7.082	5.422
NO02G02070	23.09	20.75	21.285	17.854	18.827	17.439	17.576	16.375	20.052
NO02G02080	140.414	154.383	141.733	117.235	112.405	105.16	127.819	167.48	146.41
NO02G02090	80.137	80.122	90.521	99.854	93.289	105.11	70.86	63.502	62.329
NO02G02100	0	0	0	0	0	0	0	0	0
NO02G02110	69.738	67.61	67.145	40.806	55.357	36.13	37.591	23.21	40.325
NO02G02120	288.773	252.397	248.885	258.872	132.195	138.96	172.446	256.231	172.668
NO02G02130	243.484	178.982	206.293	106.771	162.539	119.098	193.705	261.55	285.317
NO02G02140	71.279	7.866	47.44	21.569	188.464	82.695	0	0	0
NO02G02150	0	0	0	0	0	0	0	0	0
NO02G02160	27.278	7.642	55.107	52.581	42.675	45.212	71.53	77.644	48.69
NO02G02170	65.441	67.82	64.557	142.281	174.591	143.56	87.547	114.456	79.154
NO02G02180	39.27	35.85	35.303	37.019	46.507	39.157	38.948	51.752	45.273
NO02G02190	300.308	335.209	314.599	283.413	319.812	279.886	198.336	261.442	217.439
NO02G02200	19.27	18.29	18.221	4.654	4.405	5.029	10.728	10.687	10.879
NO02G02210	4.962	4.406	4.08	10.411	9.334	5.08	12.733	12.882	13.071
NO02G02220	53.27	50.485	49.038	71.461	65.674	70.885	36.458	37.851	48.865
NO02G02230	20.364	27.79	9.969	19.5	17.221	20.221	27.571	13.012	11.22
NO02G02240	0	0	0	0	0	0	0	0	0
NO02G02250	125.503	123.614	133.021	123.801	120.874	125.766	88.035	70.881	115.616
NO02G02260	35.435	33.672	34.955	30.591	28.609	27.678	23.415	25.252	32.084
NO02G02270	16.966	18.07	16.916	18.84	16.437	18.142	21.649	23.826	25.041
NO02G02280	11.527	11.202	10.531	9.957	7.486	7.825	19.766	25.607	20.415
NO02G02290	16.566	20.164	15.293	19.422	23.494	17.331	14.702	14.814	15.014
NO02G02300	348.617	354.632	335.698	474.068	461.49	494.229	371.719	345.338	345.326
NO02G02310	152.657	151.237	152.603	75.876	93.047	96.532	160.218	138.625	153.75
NO02G02320	66.591	68.438	69.541	68.056	66.635	72.052	51.642	47.447	55.615
NO02G02330	104.34	104.103	119.722	115.41	127.205	115.683	79.748	61.876	75.543
NO02G02340	294.29	310.605	323.67	548.773	433.883	460.226	318.794	294.392	292.452
NO02G02350	35.316	33.281	35.799	43.55	40.01	43.121	51.993	66.354	37.87
NO02G02360	0	0	0	0	0	0	0	0	0
NO02G02370	18.838	3.633	5.862	13.34	8.832	16.919	13.649	9.738	4.46
NO02G02380	96.144	94.326	92.137	128.156	122.225	119.417	93.504	91.98	94.485
NO02G02390	0	0	0	0	0	0	0	0	0
NO02G02400	29.515	32.425	29.292	24.16	21.8	22.993	22.409	18.974	23.581
NO02G02410	114.536	113.394	113.735	82.208	81.787	82.143	46.814	81.111	36.04
NO02G02420	0	0	0	0	0	0	0	0	0
NO02G02430	45.166	42.596	43.113	44.437	37.132	38.434	46.838	48.684	51.198
NO02G02440	42.868	52.67	44.016	40.671	44.153	48.046	69.35	69.701	54.899
NO02G02450	156.961	166.9	152.014	229.792	221.084	174.522	177.827	205.93	158.534
NO02G02460	104.833	97	106.923	101.453	122.639	138.574	93.593	92.902	113.429
NO02G02470	87.981	83.5	82.315	57.711	46.392	50.024	48.982	51.886	55.696
NO02G02480	80.99	80.312	96.039	59.576	50.459	66.472	49.91	54.544	54.753
NO02G02490	43.28	50.34	49.001	80.499	28.582	52.824	110.419	84.766	94.607
NO02G02500	50.746	44.083	44.078	19.792	18.86	30.954	45.041	43.197	44.004
NO02G02510	106.843	85.588	96.557	83.437	78.147	80.728	54.463	56.832	59.85
NO02G02520	20.564	20.434	20.846	14.677	12.44	16.624	24.147	18.424	22.443
NO02G02530	133.16	140.545	139.697	82.73	108.72	120.463	77.758	70.492	72.109
NO02G02540	136.044	141.721	146.912	125.527	136.88	151.737	178.525	176.467	171.117
NO02G02550	49.417	42.473	39.72	41.306	45.207	45.492	13.575	34.707	30.424
NO02G02560	26.956	29.359	27.169	19.898	20.242	17.664	19.683	19.119	19.292
NO02G02570	25.258	28.689	27.332	5.262	5.294	18.658	2.545	2.579	3.789
NO02G02580	139.635	162.841	184.694	195.027	204.041	200.198	148.429	87.71	103.869
NO02G02590	49.473	52.837	56.032	45.857	43.748	48.754	35.996	37.391	34.768
NO02G02600	4.04	3.743	3.356	4.126	2.404	2.981	11.955	15.697	24.022
NO02G02610	78.419	84.908	78.653	97.476	87.079	98.65	88.198	45.316	95.252
NO02G02620	7.045	2.161	0.703	4.608	0.392	0.992	36.729	21.16	20.279
NO02G02630	53.613	52.161	51.161	38.79	38.577	38.066	35.057	25.75	35.263
NO02G02640	72.35	73.547	69.525	117.266	103.264	95.517	131.251	112.638	111.741
NO02G02650	276.144	273.137	285.147	310.11	283.287	293.958	176.307	257.968	182.495
NO02G02660	810.579	737.867	761.826	878.721	825.274	796.325	871.161	880.993	837.005
NO02G02670	44.136	42.901	45.963	45.133	50.585	38.132	54.569	47.751	40.606
NO02G02680	71.76	64.334	70.791	75.924	76.156	92.581	55.789	46.428	54.974
NO02G02690	0	0	0	0	0	0	0	0	0
NO02G02700	34.39	35.135	33.165	33.765	22.194	35.065	23.541	22.843	22.232
NO02G02710	38.753	35.861	31.964	56.958	46.294	54.904	36.174	90.586	75.938
NO02G02720	51.206	46.883	52.536	80.29	53.027	77.73	24.744	47.294	45.344
NO02G02730	74.421	72.834	73.664	84.531	85.713	85.829	69.474	64.851	62.304
NO02G02740	12.745	11.405	11.697	9.458	10.551	8.435	8.018	8.023	7.729
NO02G02750	81.167	42.141	66.068	98.824	91.276	94.944	70.68	64.171	49.08
NO02G02760	42.498	36.768	40.28	75.144	75.524	76.162	41.717	35.965	41.421
NO02G02770	64.11	67.504	66.055	81.082	84.156	74.717	71.726	84.978	73.346
NO02G02780	105.809	109.086	111.716	159.567	210.348	165.91	174.638	184.655	172.797
NO02G02790	131.778	129.771	118.183	158.932	156.004	147.178	126.61	65.961	103.779
NO02G02800	71.88	71.037	73.114	67.51	73.315	70.242	23.778	27.125	28.524
NO02G02810	265.478	307.625	233.104	434.101	405.701	388.838	93.171	151.846	142.065
NO02G02820	8.29	8.59	9.289	8.014	5.135	10.694	6.815	5.397	7.194
NO02G02830	56.376	58.124	58.695	38.888	79.211	61.951	57.393	52.371	75.042
NO02G02840	71.626	55.666	61.731	160.709	170.039	190.205	110.985	115.266	107.283
NO02G02850	76.405	75.068	77.019	65.211	87.578	85.926	62.923	65.677	71.776
NO02G02860	38.235	36.431	37.202	41.163	39.067	38.327	33.214	35.516	32.759
NO02G02870	17.308	15.275	14.057	13.436	17.188	16.579	19.098	19.114	18.279
NO02G02880	131.467	130.67	114.693	106.421	109.968	135.049	133.071	127.336	138.277
NO02G02890	92.091	67.205	62.633	146.537	168.615	79.348	0	0	0
NO02G02900	19.115	33.498	20.336	57.401	52.368	43.124	32.975	22.52	42.717
NO02G02910	42.983	44.128	44.218	32.489	37.723	33.743	39.432	35.869	36.817
NO02G02920	38.936	32.889	42.961	9.551	52.974	55.509	168.082	183.348	164.841
NO02G02930	150.531	162.351	151.238	163.268	192.355	183.497	126.698	125.816	123.582
NO02G02940	68.074	59.293	63.791	56.808	54.772	51.444	77.056	82.876	86.521
NO02G02950	121.452	131.021	131.744	89.664	92.282	88.824	84.481	82.636	77.588
NO02G02960	40.68	44.397	43.852	51.784	40.263	50.099	39.942	49.822	40.248
NO02G02970	30.971	30.719	30.981	36.805	39.4	35.027	41.953	43.464	40.507
NO02G02980	0	0	0	0	0	0	0	0	0
NO02G02990	54.99	50.198	54.19	56.819	60.022	59.825	34.477	29.408	30.792
NO02G03000	106.018	107.232	108.012	118.542	116.059	108.66	135.823	138.79	152.339
NO02G03010	0.19	0.22	0.209	0.007	0.058	0.235	0.294	0.26	0.151
NO02G03020	65.914	63.494	83.408	68.055	69.269	68.164	51.91	56.217	50.539
NO02G03030	5.703	7.476	7.197	9.735	10.38	17.925	24.125	33.199	25.451
NO02G03040	52.629	52.33	52.17	49.102	55.111	73.371	68.816	77.799	64.317
NO02G03050	26.199	27.963	26.879	20.725	19.311	22.162	24.388	27.578	28.277
NO02G03060	168.943	160.721	159.835	151.672	173.857	162.911	144.595	197.888	147.195
NO02G03070	4.243	4.873	5.018	18.584	22.306	33.237	51.663	51.561	51.807
NO02G03080	191.365	185.622	205.027	218.351	265.514	227.343	237.238	273.049	255.043
NO02G03090	101.928	101.974	87.049	411.831	435.346	456.117	607.183	380.701	325.614
NO02G03100	49.673	52.36	50.5	81.961	68.611	107.956	95.783	101.776	84.279
NO02G03110	56.32	55.264	71.117	159.084	181.388	215.477	95.871	105.39	91.197
NO02G03120	1477.21	1559.18	1533.31	1117.7	1255.23	1451.02	1489.78	1428.67	1343.85
NO02G03130	38.158	38.071	37.499	89.017	83.695	83.67	81.88	19.788	40.043
NO02G03140	21.719	19.462	19.423	4.699	5.631	23.918	37.073	69.948	31.899
NO02G03150	67.683	7.171	33.984	45.941	45.309	29.214	64.163	57.525	26.378
NO02G03160	63.682	100.211	110.044	190.298	185.865	185.883	99.322	72.737	97.139
NO02G03170	26.752	34.706	31.161	39.144	55.492	49.964	54.85	92.207	74.282
NO02G03180	95.148	102.183	88.544	74.838	73.224	67.046	77.918	92.296	90.392
NO02G03190	63.236	30.431	50.209	18.3	28.282	36.229	11.705	11.991	11.599
NO02G03200	28.075	27.646	28.277	89.552	130.08	81.652	73.76	66.691	57.953
NO02G03210	144.968	143.272	147.214	94.485	69.069	113.746	64.701	78.466	66.357
NO02G03220	0	0	0	0	0	0	0	0	0
NO02G03230	111.389	105.421	103.289	176.435	119.497	123.367	126.667	94.981	132.447
NO02G03240	0	0	0	0	0	0	0	0	0
NO02G03250	1593.85	1588.66	1650.69	1345.58	1376.43	1374.7	669.494	557.61	673.926
NO02G03260	115.806	113.641	115.7	166.703	145.181	85.475	118.436	123.724	116.362
NO02G03270	121.013	123.195	122.287	143.089	149.719	148.506	83.148	90.678	82.324
NO02G03280	20.163	48.353	30.277	30.227	35.932	25.792	9.804	35.664	57.564
NO02G03290	1.646	1.918	2.033	0.912	0.983	0.159	2.02	1.596	3.84
NO02G03300	239.365	240.62	236.011	114.067	205.307	187.542	97.929	135.883	117.545
NO02G03310	34.634	34.379	34.743	63.484	40.912	39.931	35.339	40.16	34.938
NO02G03320	52.81	56.838	54.392	50.323	40.637	51.545	44.309	45.637	47.495
NO02G03330	99.256	101.04	109.761	114.84	94.707	100.904	52.907	85.685	72.461
NO02G03340	93.01	91.163	94.177	120.613	114.06	100.904	70.939	79.515	90.305
NO02G03350	29.75	34.588	31.218	20.685	29.193	32.659	46.961	43.812	46.761
NO02G03360	250.013	257.342	248.876	356.323	337.838	365.67	149.662	137.153	169.517
NO02G03370	22.934	19.238	20.8	10.247	6.729	8.386	11.337	14.297	15.737
NO02G03380	631.2	637.903	642.061	791.263	736.606	709.886	473.357	512.296	546.89
NO02G03390	63.07	80.315	83.39	72.615	72.67	73.874	92.983	59.357	36.393
NO02G03400	0	0	0	0	0	0	0	0	0
NO02G03410	42.686	65.429	68.44	15.426	13.679	92.571	91.861	131.402	122.064
NO02G03420	63.677	68.106	71.912	107.137	78.021	65.367	89.867	49.424	80.884
NO02G03430	722.422	708.873	722.462	602.727	569.529	562.324	552.826	436.308	538.82
NO02G03440	279.256	276.449	275.958	230.542	234.847	238.213	186.53	240.943	217.629
NO02G03450	70.286	59.97	60.478	58.604	56.908	49.115	78.223	91.809	83.466
NO02G03460	62.301	70.805	71.801	61.049	22.379	68.607	22.552	31.875	32.149
NO02G03470	415.774	436.872	413.416	479.814	447.584	414.206	381.246	486.908	507.574
NO02G03480	60.097	67.938	68.558	59.556	42.377	60.17	81.676	97.886	103.209
NO02G03490	154.653	150.131	161.059	136.817	156.719	153.991	149.502	184.764	170.825
NO02G03500	0	0	0	0	0	0	0	0	0
NO02G03510	205.423	198.126	196.083	187.304	193.738	180.202	194.527	172.419	166.079
NO02G03520	355.549	363.049	352.467	26.197	30.189	33.778	39.235	38.9	44.26
NO02G03530	1328.5	1312.92	1194.15	1466.96	1246.31	1367.11	420.155	423.909	424.966
NO02G03540	268.385	256.156	269.731	191.683	182.891	166.679	46.508	85.312	78.407
NO02G03550	113.635	124.883	144.062	149.145	137.399	146.331	58.683	55.926	58.926
NO02G03560	12.29	104.502	29.324	89.16	118.26	15.524	104.116	101.166	110.516
NO02G03570	0	0	0	0	0	0	39.572	70.846	46.001
NO02G03580	0.183	3.253	3.886	11.783	9.046	8.036	11.166	3.182	2.577
NO02G03590	126.117	124.473	128.469	130.779	158.183	132.144	84.255	77.185	70.3
NO02G03600	71.202	55.342	63.415	47.334	66.766	41.26	42.091	38.253	30.298
NO02G03610	96.536	102.342	98.292	99.358	67.792	81.859	52.148	62.065	69.027
NO02G03620	3.414	2.839	2.906	0.98	0.99	0.919	0.734	0.644	0.699
NO02G03630	61.999	59.014	59.709	58.499	71.134	60.137	76.341	55.285	84.837
NO02G03640	0.244	0.289	0.35	0.234	0.146	0.159	0.287	0.285	0.18
NO02G03650	156.938	155.94	159.354	131.942	145.773	160.98	189.304	165.242	192.098
NO02G03660	148.143	154.416	148.81	108.117	99.669	116.214	146.768	204.211	170.356
NO02G03670	173.822	177.061	173.047	50.959	66.433	66.166	23.923	14.8	23.164
NO02G03680	531.587	567.597	545.921	877.355	657.641	820.187	548.618	430.655	429.007
NO02G03690	28.442	26.491	31.228	30.067	27.096	26.91	28.173	33.151	26.545
NO02G03700	133.083	145.242	142.611	231.525	273.996	246.082	218.266	184.695	240.297
NO02G03710	81.144	90.76	83.62	342.242	25.79	76.999	276.995	456.95	315.055
NO02G03720	686.481	671.457	650.638	792.76	717.236	814.395	998.664	1115.05	1009.92
NO02G03730	7.033	6.236	6.806	6.213	16.752	9.856	34.771	32.387	24.431
NO02G03740	27.821	23.117	22.937	17.101	18.736	18.128	21.145	17.638	23.36
NO02G03750	66.184	70.508	66.685	105.508	82.751	98.192	58.639	60.679	62.791
NO02G03760	350.517	355.095	342.187	359.488	420.402	419.208	143.853	123.24	150.428
NO02G03770	85.894	82.801	84.319	89.843	70.391	99.714	151.453	133.238	112.156
NO02G03780	58.369	49.158	45.537	52.364	50.714	46.357	55.359	38.275	36.203
NO02G03790	36.049	36.606	33.213	35.671	40.096	39.921	27.076	25.417	24.747
NO02G03800	0	0	0	0	0	0	0	0	0
NO02G03810	188.544	175.702	184.786	193.222	198.971	172.471	190.35	168.491	148.427
NO02G03820	28.827	29.14	26.513	30.998	34.689	31.996	49.776	48.992	47.67
NO02G03830	2.585	2.74	2.822	14.798	35.728	19.423	17.597	17.408	18.55
NO02G03840	19.306	17.505	18.719	12.786	9.014	19.346	30.339	22.293	37.422
NO02G03850	58.366	40.529	63.45	43.364	62.835	53.989	69.354	99.345	74.289
NO02G03860	0	0	0	0	0	0	0	0	0
NO02G03870	54.123	56.259	57.952	40.96	39.917	39.213	58.094	55.54	55.206
NO02G03880	81.95	82.738	78.745	35.259	33.308	30.532	36.923	35.637	37.06
NO02G03890	65.827	68.931	69.649	155.785	193.397	217.194	90.388	95.374	120.875
NO02G03900	78.166	83.581	76.74	41.957	56.563	63.149	26.07	20.158	28.482
NO02G03910	93.287	93.253	95.411	26.181	31.195	19.992	56.671	57.571	52.053
NO02G03920	386.069	406.477	397.555	284.777	384.077	342.224	238.312	263.656	260.63
NO02G03930	25.912	21.888	21.677	153.474	163.147	137.599	89.9	142.709	98.908
NO02G03940	0	0	0	0.647	0.026	0.179	0.1	0.154	0.181
NO02G03950	0.128	0.155	0.021	0	0	0	0	0	0
NO02G03960	7.824	8.156	9.133	4.823	5.312	4.543	6.707	7.374	6.997
NO02G03970	10.749	48.878	42.099	21.056	19.476	12.777	9.557	44.108	27.584
NO02G03980	39.609	46.199	38.472	17.743	22.282	24.619	27.343	24.882	26.088
NO02G03990	37.382	36.907	37.362	21.048	30.049	34.462	29.377	28.007	26.774
NO02G04000	214.512	189.062	209.89	286.235	277.468	236.431	163.983	199.387	170.297
NO02G04010	10.053	12.755	10.232	34.704	39.681	71.435	92.072	145.429	112.244
NO02G04020	0	0	0	0	0	0	0	0	0
NO02G04030	233.098	245.076	260.759	207.019	276.974	204.843	357.133	359.671	349.801
NO02G04040	46.428	36.631	34.977	33.344	48.622	30.9	78.208	80.996	54.104
NO02G04050	87.301	94.528	91.703	81.979	70.901	42.968	186.971	176.948	143.588
NO02G04060	122.641	220.708	109.799	187.658	209.075	197.492	134.321	128.077	151.887
NO02G04070	4.286	7.441	5.04	3.627	6.225	3.62	4.184	4.605	5.104
NO02G04080	28.219	27.084	26.592	23.963	29.725	18.26	16.767	14.468	8.246
NO02G04090	132.618	130.66	125.424	95.633	58.634	80.301	81.699	74.455	87.398
NO02G04100	59.727	47.362	27.521	26.154	45.923	29.258	29.682	27.832	30.588
NO02G04110	368.298	362.056	359.531	502.735	425.179	259.598	598.875	541.699	601.118
NO02G04120	227.365	233.18	232.534	198.995	221.642	203.249	151.202	146.585	170.294
NO02G04130	106.118	105.879	104.818	82.424	81.345	90.686	75.254	31.377	64.592
NO02G04140	32.495	32.069	31.988	41.358	33.836	36.539	30.261	29.028	28.557
NO02G04150	51.909	51.355	51.776	71.418	98.697	87.259	146.396	133.1	97.794
NO02G04160	9.822	10.023	10.477	9.166	5.625	7.082	12.93	12.201	9.583
NO02G04170	78.926	77.042	81.476	116.612	104.694	108.99	106.117	95.301	96.985
NO02G04180	1.87	1.487	1.46	0	0	0	4.468	2.631	4.893
NO02G04190	20.756	21.922	21.731	19.267	19.095	12.263	22.301	24.987	24.121
NO02G04200	17.609	16.279	16.286	26.286	21.322	21.366	3.072	9.892	12.94
NO02G04210	30.05	24.44	29.81	26.141	30.359	24.002	24.259	19.057	23.664
NO02G04220	1.989	0.376	2.16	3.749	11.193	0.639	23.418	24.9	19.171
NO02G04230	11.758	10.917	13.14	14.3	7.701	0.98	35.867	25.813	45.66
NO02G04240	63.249	63.131	60.769	9.606	19.17	26.356	15.517	14.81	15.809
NO02G04250	10.54	10.481	12.438	22.259	19.768	10.289	62.878	56.614	63.897
NO02G04260	53.345	48.743	50.437	18.717	38.227	28.606	96.032	137.529	145.984
NO02G04270	71.815	71.174	58.905	117.031	94.026	94.273	201.521	163.428	70.832
NO02G04280	269.484	263.613	271.708	239.203	251.304	199.672	247.319	220.384	227.006
NO02G04290	188.954	189.942	187.818	270.3	228.415	201.969	169.085	185.793	148.131
NO02G04300	146.43	143.527	149.944	89.33	74.68	98.171	54.351	48.418	37.748
NO02G04310	210.12	203.815	200.049	174.65	160.642	167.024	118.397	131.219	110.814
NO02G04320	16.361	16.884	15.548	9.762	12.957	12.579	31.209	40.769	22.808
NO02G04330	37.827	50.923	45.221	54.207	47.566	35.965	117.234	109.965	111.987
NO02G04340	869.551	879.116	857.873	965.326	1016.42	966.422	265.621	233.541	248.192
NO02G04350	172.282	185.906	166.645	173.151	141.021	169.309	172.025	169.129	168.773
NO02G04360	12.111	11.818	11.113	11.236	9.828	13.495	9.173	9.977	11.652
NO02G04370	7.95	8.991	7.871	12.008	7.102	16.328	8.84	13.364	13.642
NO02G04380	40.032	45.505	46.999	67.155	80.695	98.916	57.928	42.446	44.849
NO02G04390	44.998	43.398	42.894	35.833	51.588	56.618	52.807	38.981	39.749
NO02G04400	26.604	26.05	25.617	35	33.6	33.886	40.423	40.269	41.971
NO02G04410	103.243	98.156	91.421	151.06	107.832	129.058	254.141	214.839	233.736
NO02G04420	32.144	35.316	33.01	17.25	17.657	4.683	15.461	11.856	12.387
NO02G04430	58.407	57.922	56.047	24.47	25.79	23.201	30.487	27.316	27.117
NO02G04440	199.343	200.468	205.048	394.187	403.807	405.23	244.02	219.265	212.498
NO02G04450	208.049	217.573	210.766	300.632	305.929	300.8	81.905	73.526	72.98
NO02G04460	287.7	298.573	283.108	442.533	431.054	439.256	215.941	213.419	220.767
NO02G04470	121.442	122.115	120.623	64.377	72.755	73.141	97.525	77.444	87.791
NO02G04480	13.271	13.323	15.344	29.807	31.075	27.999	21.112	20.252	17.946
NO02G04490	3.177	0.231	0.923	8.698	3.397	9.341	23.888	20.668	31.867
NO02G04500	16.187	0.57	11.99	17.838	4.105	57.103	18.454	36.053	71.678
NO02G04510	0	0	0	0.008	0.002	0.01	0	0	0
NO02G04520	41.737	39.295	42.832	33.105	32.237	32.538	22.748	14.981	3.266
NO02G04530	20.295	20.021	10.057	5.956	51.375	8.765	28.995	22.25	13.09
NO02G04540	53.097	51.758	53.784	24.252	38.157	40.12	62.161	56.993	62.227
NO02G04550	61.683	66.101	72.122	57.608	79.878	61.289	44.762	45.553	35.354
NO02G04560	936.266	965.547	919.648	954.983	926.832	949.778	236.097	228.104	255.601
NO02G04570	454.076	464.435	507.019	250.906	402.003	578.38	784.405	1002.32	512.739
NO02G04580	147.535	143.029	168.675	190.105	199.193	190.549	200.596	186.541	171.134
NO02G04590	162.749	161.99	163.414	146.309	190.914	156.958	145.278	123.824	149.702
NO02G04600	139.049	158.861	150.471	86.804	99.236	95.498	91.754	84.42	95.674
NO02G04610	780.161	817.684	839.478	466.629	628.385	444.182	340.137	318.611	368.143
NO02G04620	24.972	34.553	36.193	26.253	30.337	12.013	41.977	39.931	40.411
NO02G04630	29.633	27.208	27.095	35.514	40.704	39.507	43.55	35.392	52.793
NO02G04640	46.942	15.037	2.619	45.65	72.204	59.836	84.102	92.59	59.434
NO02G04650	0	0	0	0	0	0	0	0	0
NO02G04660	65.041	70.957	65.188	46.529	45.708	39.492	68.364	69.111	60.84
NO02G04670	7.55	8.661	10.861	7.479	9.312	8.026	6.597	6.479	7.414
NO02G04680	42.071	41.742	42.344	8.108	13.735	12.112	11.35	10.952	8.433
NO02G04690	97.744	97.996	94.62	34.214	54.946	2.25	30.351	22.015	25.222
NO02G04700	12.846	11.997	13.171	20.619	16.462	24.894	41.483	60.293	51.101
NO02G04710	13.399	12.313	11.623	13.935	9.999	16.637	38.141	39.099	41.886
NO02G04720	118.73	125.143	99.105	126.432	93.481	142.956	106.915	90.619	92.286
NO02G04730	108.082	111.023	102.798	153.294	125.197	146.1	126.251	122.8	101.735
NO02G04740	53.721	57.838	59.78	244.696	245.095	229.922	295.594	279.446	273.763
NO02G04750	47.87	51.12	46.665	55.124	54.891	54.526	79.497	71.504	72.043
NO02G04760	68.334	66.025	67.891	44.068	80.338	56.715	43.675	78.398	67.814
NO02G04770	69.129	70.044	69.94	68.404	85.665	68.71	85.2	78.629	86.934
NO02G04780	6.085	6.043	5.306	5.7	0.976	1.701	129.66	89.353	150.365
NO02G04790	57.348	54.87	64.671	104.254	129.232	140.005	141.499	155.369	147.275
NO02G04800	19.56	19.803	19.952	13.114	13.147	10.035	11.605	11.203	11.158
NO02G04810	48.612	44.601	83.929	0.39	14.691	0.509	112.125	16.827	20.487
NO02G04820	97.159	82.41	88.287	1.661	63.65	20.533	64.883	55.041	76.724
NO02G04830	0	0	0	0	0	0	0.015	0.015	0.009
NO02G04840	26.938	26.863	28.502	29.827	21.878	27.468	15.14	15.618	15.617
NO02G04850	39.89	42.935	42.406	40.163	37.108	39.574	40.644	40.802	35.389
NO02G04860	19.651	62.937	32.752	39.617	44.326	44.491	53.755	43.55	57.442
NO02G04870	42.055	55.144	51.213	37.92	57.143	47.359	62.816	64.642	60.865
NO02G04880	348.688	345.41	407.529	431.171	344.44	363.23	358.739	343.851	387.628
NO02G04890	63.232	64.218	57.561	66.453	85.089	86.675	75.903	61.141	59.213
NO02G04900	64.332	64.578	62.689	55.902	53.843	58.916	29.64	50.479	41.836
NO02G04910	115.17	113.195	112.484	87.818	108.017	107.289	105.132	108.21	89.401
NO02G04920	42.505	45.809	51.162	36.61	36.265	39.744	55.88	52.903	56.981
NO02G04930	7.623	7.128	7.017	6.272	7.126	7.38	7.899	7.165	6.688
NO02G04940	145.052	141.216	157.374	121.406	122.164	122.197	83.518	91.694	102.198
NO02G04950	0	0	0	0	0	0	0	0	0
NO02G04960	160.358	170.034	158.734	106.653	111.877	121.574	111.555	119.483	142.032
NO02G04970	37.188	35.17	36.289	43.778	66.901	54.027	67.162	66.965	66.593
NO02G04980	9.447	9.272	10.011	5.428	12.181	15.3	16.232	26.4	14.738
NO02G04990	74.498	74.766	75.188	117.418	64.834	151.458	121.595	128.175	142.08
NO02G05000	16.846	16.368	17.007	27.67	25.918	23.146	38.555	37.993	32.199
NO02G05010	72.924	79.95	79.733	64.161	91.847	81.011	73.196	71.784	74.251
NO02G05020	27.562	36.885	37.169	84.487	127.754	6.452	253.272	335.609	92.852
NO02G05030	47.451	58.875	49.205	53.573	41.709	40.378	21.585	20.029	18.2
NO02G05040	13.102	12.46	9.657	9.958	8.179	9.181	9.069	8.698	9.126
NO02G05050	28.921	28.851	29.226	58.962	61.156	48.632	38.766	48.013	39.771
NO02G05060	256.4	240.186	242.529	290.22	275.774	151.031	175.277	131.48	186.83
NO02G05070	117.589	120.283	111.856	133.956	100.187	110.379	75.102	82.953	79.235
NO02G05080	19.837	41.858	16.288	64.927	62.455	61.475	49.818	45.209	68.711
NO02G05090	42.5	31.78	8.775	56.49	54.082	50.697	53.561	38.79	44.893
NO02G05100	0	0	0	0	0	0	0	0	0
NO02G05110	32.24	6.006	23.393	30.362	27.847	12.418	7.329	2.862	20.99
NO02G05120	36.568	28.998	39.158	36.262	30.434	34.891	27.642	30.014	29.385
NO02G05130	3.271	2.254	2.905	4.499	4.156	4.778	0.114	2.72	12.15
NO02G05140	59.547	59.481	59.601	41.5	40.917	43.615	44.583	49.816	48.675
NO02G05150	32.368	34.51	35.849	22.64	34.748	31.76	15.196	18.161	14.197
NO02G05160	125.636	119.417	143.195	72.048	104.638	136.725	346.255	345.315	314.728
NO02G05170	36.477	39.272	41.334	29.777	36.941	37.528	34.05	16.765	14.878
NO02G05180	38.707	35.502	39.808	39.681	29.65	33.024	103.841	109.363	113.108
NO02G05190	178.873	171.634	167.692	133.827	227.784	149.191	121.813	144.458	113.663
NO02G05200	39.158	39.629	39.709	38.573	38.675	38.625	36.477	45.248	34.634
NO02G05210	47.165	48.717	47.434	51.76	43.13	36.527	26.591	36.898	14.579
NO02G05220	8.807	11.799	11.334	11.62	12.248	12.316	15.027	13.316	11.768
NO02G05230	19.763	20.648	17.703	22.232	11.829	19.443	17.243	20.411	15.77
NO02G05240	125.932	137.063	133.507	132.416	136.618	163.328	92.312	30.384	53.096
NO02G05250	68.301	66.288	65.402	43.828	49.04	49.375	32.234	61.565	39.334
NO02G05260	57.499	65.778	59.586	55.715	38.117	52.378	63.122	73.534	75.807
NO02G05270	59.019	60.324	59.566	59.108	64.077	82.965	58.273	64.412	60.756
NO02G05280	72.632	67.893	73.676	83.924	85.461	83.889	70.598	73.879	68.257
NO02G05290	12.295	12.294	13.942	53.019	24.081	41.973	52.93	8.466	41.906
NO02G05300	82.288	79.629	79.397	92.004	68.722	65.089	92.949	134.225	128.963
NO02G05310	7.813	8.609	7.926	8.172	10.008	12.315	15.863	17.957	13.2
NO02G05320	70.256	63.163	75.355	61.625	53.909	54.076	68.654	58.197	46.108
NO02G05330	50.502	56.013	46.639	14.31	27.144	2.793	32.908	30.201	29.824
NO02G05340	37.845	49.732	49.933	33.271	41.22	34.15	59.255	65.248	63.066
NO02G05350	29.259	31.215	28.685	48.499	32.854	59.729	38.406	35.81	35.21
NO02G05360	35.969	40.48	39.905	30.875	28.286	29.105	19.525	20.256	19.378
NO02G05370	32.449	33.532	34.976	29.792	22.151	39.606	23.188	13.442	18.673
NO02G05380	157.688	150.598	151.742	102.053	93.161	127.683	92.174	79.18	86.882
NO02G05390	61.193	67.229	67.152	35.375	46.929	42.682	29.196	40.08	26.215
NO02G05400	17.925	19.097	18.035	12.851	20.067	16.113	55.668	31.475	30.58
NO02G05410	0.307	0.448	0.344	0.825	4.755	0.433	0.089	0.024	0.074
NO02G05420	131.86	130.435	131.695	102.377	111.495	108.247	51.897	49.265	45.279
NO02G05430	76.453	99.158	100.024	77.494	59.466	54.094	35.259	20.293	16.945
NO02G05440	475.168	450.846	483.64	610.548	406.678	189.01	1190.31	1407.01	1402.69
NO02G05450	756.093	727.597	754.329	1033.01	1080.89	984.428	1263.42	1385.93	1367.58
NO02G05460	0	0	0	0	0	0	0	0	0
NO02G05470	694.34	689.788	670.238	1216.28	702.889	448.752	1576.21	1502.25	1338.77
NO02G05480	0	0	0	0	0	0	0	0	0
NO02G05490	687.263	673.338	730.669	492.934	498.97	493.472	375.161	350.954	362.541
NO02G05500	5.127	3.091	2.157	4.865	5.269	4.787	2.402	4.324	0.875
NO02G05510	0	0	0	0	0	0	0	0	0
NO02G05520	31.718	30.911	36.051	42.261	36.663	40.516	25.006	35.377	35.037
NO02G05530	18.042	18.617	17.703	13.871	41.489	21.909	71.964	54.292	80.463
NO02G05540	33.788	34.549	33.336	29.649	29.383	29.893	36.21	26.399	31.225
NO02G05550	109.596	116.485	112.391	119.393	133.68	155.608	95.113	91.317	90.17
NO02G05560	7.45	16.729	7.541	43.109	36.942	34.25	17.651	14.158	19.494
NO02G05570	19.019	15.979	16.246	27.517	26.93	27.503	25.878	43.92	45.932
NO02G05580	169.145	151.092	189.629	151.676	159.239	126.323	90.095	89.661	87.63
NO02G05590	12.66	11.181	11.528	6.639	15.561	14.725	20.262	24.781	23.109
NO02G05600	19.725	15.651	15.846	13.506	15.124	18.287	30.426	35.023	28.355
NO02G05610	45.451	41.346	44.62	66.317	87.812	55.608	50.966	98.797	92.557
NO02G05620	70.252	63.852	70.37	74.606	68.789	74.552	102.708	107.25	96.873
NO02G05630	20.794	24.955	17.683	24.573	23.121	19.919	25.029	25.301	25.389
NO02G05640	33.341	32.019	34.209	22.787	38.814	28.801	16.534	16.473	15.665
NO02G05650	41.629	41.477	32.494	38.869	46.879	44.679	43.68	35.279	26.812
NO02G05660	184.234	167.195	203.074	161.636	158.949	179.342	153.386	87.512	124.963
NO02G05670	29.744	33.161	24.799	57.926	53.17	56.825	40.452	46.198	48.232
NO02G05680	9.325	8.451	8.026	9.176	6.511	9.632	10.14	10.714	9.746
NO02G05690	1218.6	1177.52	1314.97	1023.97	899.362	1027.93	587.952	732.149	755.96
NO02G05700	183.686	182.417	182.198	98.587	184.734	226.612	226.852	217.48	201.039
NO02G05710	7.159	9.788	11.747	14.021	13.196	19.296	12.973	14.399	14.442
NO02G05720	17.688	15.792	19.706	33.48	26.337	25.95	21.402	18.415	17.772
NO02G05730	29.791	28.367	28.849	1.881	4.14	2.969	4.819	5.398	4.853
NO02G05740	25.527	18.107	20.092	7.105	61.172	4.099	86.387	100.439	131.981
NO02G05750	0	0	0	0	0	0	0	0	0
NO02G05760	151.2	82.675	149.599	32.692	93.207	531.682	936.078	1106.83	1188.97
NO02G05770	15.175	13.972	16.553	18.174	19.378	24.651	19.423	16.174	18.076
NO02G05780	28.867	16.927	26.678	15.32	15.933	19.325	15.281	15.201	15.587
NO02G05790	1580.29	1557.01	1659.07	1634.83	1496.99	1292.87	641.103	686.455	632
NO02G05800	489.081	597.665	645.159	812.438	320.01	297.696	358.421	545.879	462.812
NO02G05810	518.227	508.325	523.28	507.31	857.202	340.97	570.428	643.552	773.071
NO02G05820	77.824	78.916	78.723	40.056	24.521	63.194	91.032	92.198	89.776
NO02G05830	7.853	14.017	7.564	3.659	3.22	3.821	6.727	7.243	4.169
NO02G05840	17.863	18.988	21.74	15.883	15.509	15.319	16.423	13.527	18.702
NO02G05850	12.281	19.827	12.588	7.112	6.548	10.954	10.038	10.535	9.957
NO02G05860	32.172	37.096	40.668	7.099	16.845	27.343	47.075	53.644	56.078
NO02G05870	56.323	53.383	55.137	46.378	59.185	48.245	68.657	52.688	62.766
NO02G05880	14.704	24.478	19.795	14.423	13.747	13.731	14.067	14.775	14.193
NO02G05890	15.361	7.969	17.19	7.262	4.82	9.057	18.989	18.954	15.691
NO02G05900	57.414	55.627	51.685	63.409	60.317	59.827	45.086	43.477	36.766
NO02G05910	83.313	79.716	78.087	151.517	145.764	137.203	56.732	78.708	86.512
NO02G05920	52.159	66.793	57.14	56.91	54.39	50.16	33.947	64.808	50.939
NO02G05930	8.016	7.622	7.691	14.587	19.721	9.549	17.426	17.208	18.695
NO02G05940	117.81	100.243	77.721	182.868	167.047	193.619	98.612	120.868	112.246
NO02G05950	11.861	10.823	11.031	6.049	6.543	5.983	15.565	11.319	13.493
NO02G05960	13.806	16.025	16.187	7.219	7.713	8.821	9.925	10.639	13.646
NO02G05970	35.144	34.428	33.728	40.712	34.45	34.427	20.89	16.919	12.581
NO02G05980	113.309	116.984	119.578	89.009	95.403	85.375	137.639	105.02	139.107
NO02G05990	2371.55	2282.03	2048.47	1811.87	2058.78	1999.27	3097.94	1603.07	1449.55
NO02G06000	13.403	15.054	15.938	13.743	14.031	12.837	14.213	11.76	13.76
NO02G06010	57.149	51.041	59.76	44.064	39.964	40.093	20.985	22.153	20.157
NO02G06020	41.574	42.753	41.124	58.329	55.115	59.943	45.61	49.859	37.278
NO02G06030	30.113	32.332	30.22	11.212	13.171	13.264	16.048	16.512	12.405
NO02G06040	18.024	19.964	20.257	10.388	9.793	11.037	7.864	7.814	9.569
NO02G06050	0.01	0.208	0.131	0.172	0.04	0.033	0.339	0.496	0.287
NO02G06060	141.871	137.863	133.57	78.774	59.104	104.033	192.438	191.144	191.279
NO02G06070	38.62	33.83	35.172	22.572	33.081	33.298	23.66	21.024	21.233
NO02G06080	37.337	40.162	34.778	43.952	41.283	52.034	41.446	39.463	41.048
NO02G06090	86.807	87.875	87.675	37.345	42.191	106.898	84.851	92.83	81.247
NO02G06100	0	0	0	0	0	0	0	0	0
NO02G06110	77.021	77.016	76.937	62.537	71.367	70.378	88.992	74.792	104.937
NO02G06120	24.314	32.347	7.068	7.686	1.616	8.777	24.291	21.563	27.206
NO02G06130	2.093	6.552	5.274	3.353	7.387	3.391	5.646	7.207	4.594
NO02G06140	18.856	29.868	16.104	46.281	45.987	50.242	78.163	65.106	66.09
NO02G06150	99.449	39.799	90.223	136.191	135.624	124.349	95.994	150.246	379.163
NO02G06160	3.252	1.842	2.269	1.389	1.146	0.394	6.948	5.705	4.879
NO02G06170	7.408	7.48	8.002	13.925	13.865	13.68	14.301	14.183	13.832
NO02G06180	116.6	122.554	131.639	168.739	93.815	213.21	198.572	198.084	194.918
NO02G06190	29.98	33.817	35.101	33.476	39.877	38.658	50.135	45.235	49.969
NO02G06200	4.109	3.51	4.428	3.504	41.839	26.87	67.168	53.52	36.47
NO02G06210	12.455	12.545	12.473	13.335	12.795	9.545	9.414	13.086	10.47
NO03G00010	12.334	12.118	11.686	10.539	16.651	11.021	29.85	39.683	30.919
NO03G00020	2.85	0.446	7.063	3.593	0.469	2.173	0.957	3.469	1.682
NO03G00030	13.002	11.154	8.721	11.355	18.744	16.889	30.68	24.815	20.362
NO03G00040	9.979	11.214	8.188	19.53	19.416	20.071	16.489	10.183	17.867
NO03G00050	34.032	36.365	36.085	26.2	27.208	25.919	20.518	18.348	20.351
NO03G00060	46.107	42.401	51.245	151.876	22.326	17.429	86.294	92.305	90.777
NO03G00070	6.772	11.658	19.565	3.604	3.896	3.768	2.521	2.505	2.377
NO03G00080	86.405	82.35	102.051	53.655	143.88	112.749	133.119	130.95	137.262
NO03G00090	4.277	2.822	4.18	3.554	2.714	4.182	5.029	5.779	6.208
NO03G00100	44.675	44.315	49.268	48.862	48.043	45.788	29.539	35.707	34.736
NO03G00110	18.704	14.649	14.918	117.049	65.194	16.821	125.279	63.422	9.655
NO03G00120	13.655	13.524	13.612	20.676	12.417	21.97	55.552	48.081	48.391
NO03G00130	26.32	25.56	20.787	53.069	20.283	71.608	69.784	65.859	80.986
NO03G00140	0	0	0	0	0	0	0	0	0
NO03G00150	10.699	10.544	10.8	12.301	14.083	13.307	6.93	6.403	5.63
NO03G00160	242.75	243.094	237.962	291.198	282.231	284.228	141.438	98.314	137.187
NO03G00170	3.183	3.192	2.982	2.805	3.864	4.625	3.165	3.326	4.313
NO03G00180	34.438	38.793	35.517	14.825	16.185	17.886	24.014	25.43	25.132
NO03G00190	1.34	1.386	1.488	0.549	1.119	1.004	0.885	0.462	0.482
NO03G00200	12.073	11.231	11.527	14.986	14.942	15.632	10.717	11.135	11.18
NO03G00210	113.404	120.619	118.962	116.688	152.283	149.866	76.636	111.411	100.63
NO03G00220	23.834	22.127	23.883	20.703	26.422	28.535	18.952	18.286	17.223
NO03G00230	45.854	50.901	43.112	51.777	50.14	55.587	61.949	58.262	52.223
NO03G00240	164.636	205.849	228.891	371.624	651.597	918.565	705.13	917.214	1200.08
NO03G00250	112.892	141.249	166.21	214.992	136.236	534.973	1139.7	1169.53	805.132
NO03G00260	2.889	2.692	2.483	4.289	5.197	5.874	3.885	2.674	5.661
NO03G00270	11.183	13.768	10.929	34.182	20.397	31.475	82.474	149.343	100.282
NO03G00280	103.232	106.12	105.015	85.232	85.588	90.872	117.027	106.779	102.279
NO03G00290	37.789	44.714	41.514	41.513	41.442	40.046	12.99	11.53	10.54
NO03G00300	1.76	1.631	1.501	0.412	1.372	1.179	2.212	2.517	2.914
NO03G00310	16.84	15.424	16.01	6.33	11.143	10.93	3.281	3.351	2.794
NO03G00320	6.048	6.01	6.137	13.463	11.421	15.32	17.746	13.681	14.856
NO03G00330	38.923	37.654	38.82	33.852	30.811	32.149	27.889	29.5	25.633
NO03G00340	18.363	15.109	14.178	12.14	8.934	13.402	17.896	18.224	16.633
NO03G00350	86.901	77.274	68.812	114.58	76.624	115.761	71.423	102.87	61.881
NO03G00360	4.576	6.292	4.63	6.417	6.604	4.41	8.893	8.666	8.911
NO03G00370	116.952	143.074	145.318	130.069	222.763	196.489	151.274	138.179	133.342
NO03G00380	0.029	0.114	0.387	0.304	0.385	0.423	0.302	0.228	0.369
NO03G00390	5.392	4.139	5.834	5.608	15.991	7.724	37.232	33.709	31.378
NO03G00400	4.759	5.511	5.734	4.483	2.159	10.341	39.37	11.41	61.421
NO03G00410	108.323	127.857	121.944	136.127	135.524	136.16	68.695	128.995	126.385
NO03G00420	142.829	128.43	132.732	198.803	120.031	152.849	39.794	53.197	63.229
NO03G00430	5.123	4.365	4.477	7.119	7.087	18.718	13.1	1.899	4.76
NO03G00440	13.746	14.381	11.863	5.265	7.801	16.679	12.532	8.335	7.324
NO03G00450	15.973	5.885	8.007	15.802	50.244	11.587	90.715	48.81	67.26
NO03G00460	7.285	7.787	5.69	9.274	8.157	7.365	7.358	4.951	7.739
NO03G00470	0	0	0	0	0	0	0	0	0
NO03G00480	19.498	19.195	17.533	36.629	39.207	42.294	24.896	28.769	25.663
NO03G00490	33.463	32.286	32.706	31.976	23.418	27.602	36.188	41.065	49.704
NO03G00500	1.153	1.143	0.884	0.792	0.806	0.869	0.162	0.345	0.28
NO03G00510	0.003	0.282	0.058	0	0	0	0	0	0
NO03G00520	9.088	8.88	10.388	5.808	6.074	5.379	4.384	7.088	7.707
NO03G00530	59.666	48.694	55.87	58.548	54.69	46.326	91.326	43.158	60.846
NO03G00540	25.123	21.721	23.153	21.975	14.111	18.031	14.677	14.175	12.659
NO03G00550	41.311	31.091	38.031	32.738	24.535	35.69	31.016	43.062	36.152
NO03G00560	73.873	70.934	75.771	90.794	88.36	84.349	49.873	53.118	56.17
NO03G00570	49.941	92.467	80.356	54.062	53.617	49.67	24.675	36.473	28.479
NO03G00580	169.965	167.444	162.075	210.385	197.679	210.081	101.991	81.517	84.212
NO03G00590	49.12	44.358	50.411	78.425	96.226	98.682	87.626	70.483	87.321
NO03G00600	19.404	19.614	22.212	24.375	26.718	24.619	14.032	14.725	14.527
NO03G00610	0.032	0.223	0.058	0	0	0	0	0	0
NO03G00620	1.518	1.283	0.516	0.633	1.769	1.134	0.724	0.46	0.331
NO03G00630	10.877	10.201	9.648	3.405	2.584	3.624	8.154	15.896	35.802
NO03G00640	18.257	33.801	33.108	17.507	21.452	19.426	15.39	20.929	15.312
NO03G00650	12.835	13.522	33.995	18.669	18.537	18.584	25.041	2.576	19.059
NO03G00660	0.296	0.109	0.266	0.126	0.208	0.175	0.069	0.974	0.162
NO03G00670	32.977	43.156	37.554	33.651	32.334	26.353	33.349	34.445	41.124
NO03G00680	9.796	9.297	9.129	7.046	6.454	6.006	7.364	6.694	7.455
NO03G00690	7.638	6.083	8.35	4.885	5.629	5.762	5.371	4.789	4.796
NO03G00700	47.091	47.773	47.723	43.721	40.993	44.272	40.044	40.236	29.851
NO03G00710	5.149	5.257	5.55	4.187	2.504	3.825	0.239	5.49	7.737
NO03G00720	14.069	14.187	9.513	7.806	7.97	7.967	8.144	8.288	9.124
NO03G00730	39.859	42.105	40.872	17.82	19.522	16.662	9.824	13.882	14.099
NO03G00740	0	0	0	0	0	0	0	0	0
NO03G00750	0	0	0	0	0	0	0	0	0
NO03G00760	1.511	0.234	1.66	0	0	0	0.636	6.908	3.477
NO03G00770	0	0	0	0	0	0	0	0	0
NO03G00780	0	0	0	0	0	0	0	0	0
NO03G00790	0.561	0.298	0.563	0.126	0.111	0.005	0	0	0
NO03G00800	0	0	0	0	0	0	0	0	0
NO03G00810	0.14	0.636	0.333	0	0	0	0	0	0
NO03G00820	0	0	0	0	0	0	0	0	0
NO03G00830	0	0	0	0	0	0	10.132	8.042	3.315
NO03G00840	19.04	22.451	21.847	13.975	18.201	9.849	12.969	14.982	15.24
NO03G00850	29.585	28.973	41.476	30.315	26.153	47.085	34.864	1.423	26.751
NO03G00860	0	0	0	0	0	0	0	0	0
NO03G00870	0	0	0	0	0	0	0	0	0
NO03G00880	1.211	6.693	3.965	0.307	0.184	1.729	10.662	6.746	17.181
NO03G00890	39.091	37.862	36.002	27.418	25.568	29.856	9.308	22.817	12.733
NO03G00900	49.218	50.765	47.119	33.776	60.728	56.956	93.863	128.249	113.291
NO03G00910	0.23	1.162	0.659	0.181	0.193	0.252	6.264	6.87	3.911
NO03G00920	432.01	459.977	472.083	263.938	303.272	322.999	387.337	333.615	366.249
NO03G00930	42.292	41.743	42.035	21.871	30.297	27.702	13.098	12.94	47.682
NO03G00940	0	0	0	0	0	0	0	0	0
NO03G00950	40.654	45.67	43.344	47.846	60.371	42.622	42.511	43.189	41.118
NO03G00960	42.343	67.011	62.496	62.772	65.389	66.366	42.617	42.974	44.941
NO03G00970	44.78	44.613	46.694	44.702	25.039	42.013	60.268	64.218	62.108
NO03G00980	185.848	197.675	208.327	325.01	326.999	316.508	229.322	236.841	238.826
NO03G00990	48.119	42.837	42.391	55.693	58.911	59.488	40.564	46.306	41.821
NO03G01000	19.478	17.956	14.167	14.062	14.082	8.518	19.064	13.379	8.545
NO03G01010	0	0	0	0	0	0	0	0	0
NO03G01020	41.646	39.793	39.962	21.052	29.908	33.545	32.541	14.874	32.227
NO03G01030	89.295	87.042	87.729	63.304	75.07	62.366	56.01	94.939	82.208
NO03G01040	0	0	0	0	0	0	0	0	0
NO03G01050	213.545	189.433	252.509	421.573	304.202	353.344	329.406	324.962	363.356
NO03G01060	4.316	4.365	4.642	92.973	24.453	24.638	96.281	94.934	94.688
NO03G01070	36.203	34.022	33.332	1.804	14.543	1.211	17.034	17.362	19.714
NO03G01080	32.192	29.246	29.432	8.231	14.821	8.717	20.423	19.561	21.101
NO03G01090	117.833	115.105	113.262	113.066	107.555	102.163	72.303	63.985	68.807
NO03G01100	171.939	281.227	213.51	189.559	220.247	127.613	113.318	112.766	120.142
NO03G01110	43.345	42.086	42.285	31.6	69.323	51.432	37.137	33.07	27.052
NO03G01120	29.68	28.955	33.821	50.942	56.81	51.614	43.282	32.269	31.545
NO03G01130	0.401	0.505	0.74	0.404	0.33	0.102	0.196	0.958	0.479
NO03G01140	28.716	31.347	30.845	21.844	28.034	20.718	52.638	47.415	50.929
NO03G01150	51.278	51.537	52.997	17.948	21.169	26.925	24.153	22.972	25.765
NO03G01160	62.077	61.942	62.031	58.789	56.387	40.146	51.971	43.85	38.55
NO03G01170	102.999	104.139	95.523	110.537	120.32	110.844	58.519	98.507	95.375
NO03G01180	53.061	57.296	50.981	47.836	49.84	53.431	37.136	35.717	38.12
NO03G01190	0	0	0	0	0	0	0	0	0
NO03G01200	17.915	12.321	13.683	25.715	134.194	165.813	261.97	344.166	234.377
NO03G01210	126.832	242.18	135.718	259.722	254.268	292.168	163.889	203.119	169.958
NO03G01220	157.427	144.712	139.594	159.341	163.798	162.744	124.462	169.052	119.562
NO03G01230	0	0	0	0	0	0	0	0	0
NO03G01240	63.202	59.827	60.816	59.107	52.735	55.031	98.564	96.37	109.26
NO03G01250	45.177	39.277	44.87	43.424	44.575	40.597	29.614	26.863	31.447
NO03G01260	24.557	21.065	27.562	38.619	50.994	42.452	35.782	30.673	31.076
NO03G01270	245.86	243.479	248.658	194.251	681.375	143.939	468.028	403.114	533.394
NO03G01280	137.373	136.303	135.133	75.294	78.353	70.307	128.366	121.544	127.369
NO03G01290	73.334	93.845	85.531	62.577	64.728	68.604	61.448	61.794	68.325
NO03G01300	102.064	97.164	96.859	110.817	100.736	117.619	101.476	124.212	104.773
NO03G01310	85.989	76.664	56.514	103.402	65.513	50.81	163.303	137.938	146.891
NO03G01320	0	0	0	0	0	0	0	0	0
NO03G01330	43.013	42.592	42.588	27.905	25.875	30.985	40.678	43.203	42.046
NO03G01340	60.446	61.223	61.041	34.86	26.82	27.987	67.298	71.814	63.101
NO03G01350	13.8	16.966	66.383	39.123	36.334	47.969	40.017	43.093	33.589
NO03G01360	0	0	0	0	0	0	0	0	0
NO03G01370	23.339	24.565	27.445	23.609	28.417	21.117	30.251	31.327	36.817
NO03G01380	116.274	109.169	109.976	58.731	107.38	142.819	83.832	80.996	79.995
NO03G01390	33.076	27.183	24.486	31.934	35.383	32.721	33.853	33.232	34.723
NO03G01400	27.399	29.874	32.443	18.378	19.706	19.296	17.01	15.691	8.576
NO03G01410	59.111	54.875	61.724	60.22	70.783	84.247	68.035	63.601	66.225
NO03G01420	37.364	33.153	30.485	47.948	46.706	43.051	53.182	54.163	55.405
NO03G01430	99.565	108.098	102.593	150.646	164.424	174.319	230.437	140.008	194.671
NO03G01440	8.923	23.114	18.852	40.185	32.103	22.578	243.206	1037.72	226.469
NO03G01450	0	0	0	0	0	0	0	0	0
NO03G01460	229.521	242.213	241.959	71.332	522.839	133.341	234.931	1224.57	378.783
NO03G01470	252.729	257.53	252.2	513.393	487.277	467.954	388.02	380.536	304.773
NO03G01480	20.11	20.206	19.297	23.401	23.401	22.933	25.62	25.01	19.706
NO03G01490	94.92	81.684	94.179	140.784	140.848	141.109	121.786	100.635	125.088
NO03G01500	165.479	162.658	161.125	21.98	55.151	47.247	90.994	88.064	81.877
NO03G01510	30.362	34.147	46.898	23.581	56.34	41.688	16.338	15.991	13.971
NO03G01520	30.2	30.067	30.327	44.728	41.635	41.51	44.987	47.044	51.088
NO03G01530	16.951	16.468	15.433	41.361	43.971	40.676	41.515	35.32	38.947
NO03G01540	6.881	7.423	3.705	7.139	9.44	6.074	8.526	6.866	6.47
NO03G01550	10.945	12.846	11.741	24.034	35.347	40.821	45.938	61.949	46.105
NO03G01560	0.002	0.028	0.024	0	0	0	0	0	0
NO03G01570	27.687	25.582	26.025	13.983	11.267	14.936	28.726	20.906	22.612
NO03G01580	0.493	0.328	0.454	0.581	0.675	0.522	0.119	0.131	0.118
NO03G01590	28.994	22.956	30.477	24.751	29.398	28.935	31.151	30.204	31.337
NO03G01600	0.232	0.233	0.167	0.301	0.213	0.255	0.135	0.382	0.026
NO03G01610	43.869	44.648	42.459	14.526	24.379	29.983	17.801	13.869	21.488
NO03G01620	20.584	44.265	42.714	28.126	25.414	26.777	29.542	39.022	32.996
NO03G01630	15.804	44.486	40.551	69.562	101.525	53.386	117.435	92.671	72.608
NO03G01640	0	0	0	0	0	0	0	0	0
NO03G01650	112.435	91.788	99.987	90.38	84.799	93.114	50.793	53.974	54.222
NO03G01660	60.427	65.613	64.946	49.143	52.821	57.167	38.165	46.102	42.836
NO03G01670	35.317	33.989	35.708	51.695	54.702	55.26	52.664	51.697	54.782
NO03G01680	0.267	0.017	0.199	0.314	0.628	0.303	2.113	3.73	5.162
NO03G01690	8.431	8.802	9.056	9.53	7.708	5.18	7.741	7.034	8.107
NO03G01700	4.968	4.963	5.035	2.065	0.2	2.947	5.598	6.523	5.732
NO03G01710	32.458	29.701	29.857	16.439	18.387	15.024	82.699	81.688	77.345
NO03G01720	35.126	24.293	36.056	69.046	25.113	31.243	89.975	90.305	96.306
NO03G01730	30.748	35.482	32.904	21.245	10.984	17.186	113.444	94.164	86.794
NO03G01740	941.596	852.57	1008.16	843.606	886.886	784.459	232.693	242.535	114.819
NO03G01750	53.87	44.027	51.176	33.592	10.897	21.033	18.342	24.502	20.413
NO03G01760	137.787	136.8	139.506	87.345	129.342	166.262	173.019	188.289	181.325
NO03G01770	219.456	270.303	226.298	167.716	202.934	145.443	178.622	184.733	182.395
NO03G01780	29.099	27.879	32.676	16.553	20.849	23.597	43.781	32.183	40.047
NO03G01790	232.073	228.431	242.832	330.115	266.877	292.649	219.238	230.221	221.519
NO03G01800	7.207	6.704	7.892	7.663	7.262	4.965	6.405	11.023	3.929
NO03G01810	84.702	95.726	101.604	86.302	78.28	106.242	103.497	135.927	93.678
NO03G01820	80.038	76.613	86.481	78.666	97.775	55.864	78.63	65.366	89.914
NO03G01830	0	0	0	0	0	0	0	0	0
NO03G01840	42.913	42.342	42.645	18.139	17.762	7.779	14.47	18.338	10.253
NO03G01850	46.979	43.79	49.787	74.439	70.504	77.194	35.483	48.147	27.691
NO03G01860	89.212	32.464	51.177	129.097	147.874	174.574	142.068	176.247	168.235
NO03G01870	96.761	97.427	102.703	156.926	194.503	145.91	109.518	129.686	116.781
NO03G01880	39.76	41.772	39.225	17.192	10.117	0.611	28.532	29.637	30.189
NO03G01890	552.134	546.595	599.588	422.067	551.159	529.112	106.636	164.602	164.05
NO03G01900	25.337	24.907	26.904	19.875	19.935	19.561	17.752	18.557	24.466
NO03G01910	0.737	0.83	0.789	0.231	0.304	0.249	0.045	0.243	0.142
NO03G01920	57.509	58.778	60.536	32.515	19.698	40.485	40.379	43.046	41.464
NO03G01930	50.544	52.025	54.82	51.418	25.816	61.353	86.24	72.136	63.16
NO03G01940	42.179	41.18	40.978	33.774	24.436	34.98	28.271	35.551	29.962
NO03G01950	0	0	0	0	0	0	0	0	0
NO03G01960	987.93	937.938	1102.96	1171.18	1163.83	1123.82	677.885	775.94	669.529
NO03G01970	17.897	18.756	21.833	13.175	15.02	15.071	9.181	13.727	9.347
NO03G01980	29.208	30.132	29.238	11.807	9.118	7.188	18.817	25.161	20.163
NO03G01990	629.263	589.391	594.484	445.792	334.726	505.548	230.619	230.931	222.792
NO03G02000	604.237	607.112	609.051	1174.11	1917.89	578.319	1283.45	1003.07	1187.63
NO03G02010	155.507	146.741	133.849	77.165	128.883	126.124	145.663	200.546	99.244
NO03G02020	54.638	43.142	29.249	125.306	48.432	86.898	89.692	76.812	80.446
NO03G02030	0	0	0	0	0	0	0	0	0
NO03G02040	295.033	298.989	311.949	441.091	356.679	425.143	352.039	284.462	339.364
NO03G02050	120.892	124.411	123.767	100.342	86.147	107.365	172.289	145.786	158.339
NO03G02060	73.926	75.921	77.41	99.514	49.97	37.398	75.743	105.043	68.999
NO03G02070	338.323	323.928	325.597	255.05	331.562	301.146	238.249	341.409	337.686
NO03G02080	52.29	52.962	61.84	79.273	80.745	82.131	43.929	44.27	44.026
NO03G02090	36.469	37.662	37.002	21.725	31.643	26.824	19.316	30.328	45.066
NO03G02100	54.59	57.096	55.883	46.217	69.993	59.781	22.737	45.626	31.354
NO03G02110	32.384	27.703	27.792	87.764	25.53	97.003	77.518	100.341	79.584
NO03G02120	46.663	46.944	26.35	10.453	27.613	33.162	22.798	21.081	27.186
NO03G02130	51.725	48.186	13.318	27.584	38.322	36.624	65.408	70.954	69.263
NO03G02140	634.128	646.39	674.129	487.035	459.117	459.307	310.211	211.251	267.127
NO03G02150	12.82	14.4	12.405	16.064	24.471	21.814	10.159	22.023	17.183
NO03G02160	71.632	76.646	70.987	65.443	73.913	60.215	65.069	64.365	68.709
NO03G02170	194.174	207.429	193.853	158.207	224.093	112.455	366.072	383.471	404.18
NO03G02180	94.326	97.617	103.846	93.785	100.884	85.837	53.706	44.924	59.247
NO03G02190	164.229	119.577	154.259	93.257	203.26	151.646	53.579	67.202	54.175
NO03G02200	74.506	64.809	79.605	64.873	79.646	81.146	54.497	28.064	33.152
NO03G02210	22.976	22.502	23.255	15.54	20.878	18.864	20.376	20.259	20.112
NO03G02220	17.935	19.234	17.574	7.978	10.129	1.697	8.208	8.598	9.444
NO03G02230	62.858	66.932	61.829	50.846	49.749	70.439	33.762	20.588	42.626
NO03G02240	147.216	148.504	141.289	160.68	171.645	179.084	80.3	61.009	56.462
NO03G02250	51.888	50.134	53.844	44.57	20.291	47.842	40.113	33.234	29.421
NO03G02260	4.987	7.151	3.277	24.952	7.625	2.269	32.526	31.418	32.158
NO03G02270	3.745	9.295	7.309	14.041	25.896	22.295	47.017	31.708	41.162
NO03G02280	23.744	22.827	25.238	10.811	5.154	9.42	24.118	23.224	26.059
NO03G02290	75.473	61.683	72.059	107.256	106.92	107.485	107.477	99.785	95.268
NO03G02300	41.003	39.907	39.973	32.983	21.034	26.361	20.337	25.213	20.709
NO03G02310	86.929	89.97	91.638	74.612	71.665	65.829	38.622	27.946	34.717
NO03G02320	77.521	59.472	66.666	67.096	63.787	69.546	45.553	45.637	49.454
NO03G02330	59.105	62.936	61.57	57.476	28.685	43.305	32.233	37.934	34.652
NO03G02340	0	0	0	0	0	0	0	0	0
NO03G02350	203.741	201.644	194.935	238.518	257.313	209.607	247.23	251.935	252.098
NO03G02360	17.972	17.029	15.9	8.244	22.793	13.984	28.453	26.235	26.02
NO03G02370	71.42	48.655	50.841	261.115	60.527	244.028	462.642	594.314	455.514
NO03G02380	360.178	374.275	366.304	351.929	439.7	461.744	292.873	314.469	305.023
NO03G02390	19.905	19.516	19.378	34.226	16.893	22.982	6.454	7.748	9.087
NO03G02400	50.754	52.594	52.548	59.45	33.292	58.742	35.37	27.355	38.346
NO03G02410	46.891	45.572	35.053	0.411	1.9	35.73	248.135	223.975	182.89
NO03G02420	0	0	0	0	0	0	0	0	0
NO03G02430	33.036	36.156	32.835	2.477	6.384	30.437	38.326	36.956	38.842
NO03G02440	171.553	97.827	137.032	109.685	109.094	109.052	135.091	140.185	112.952
NO03G02450	35.755	28.184	30.449	92.372	82.08	67.536	43.327	43.476	42.8
NO03G02460	56.49	54.658	53.034	44.64	37.66	40.443	29.701	30.602	31.955
NO03G02470	166.255	185.596	166.09	195.027	183.825	155.423	74.849	118.203	112.945
NO03G02480	30.793	33.837	31.767	48.414	47.526	49.042	59.593	47.86	41.504
NO03G02490	329.916	397.255	346.955	356.573	354.458	359.238	351.574	414.042	374.07
NO03G02500	8.907	9.506	9.947	4.17	8.834	7.537	9.302	9.342	9.206
NO03G02510	48.169	44.16	44.709	36.388	29.399	43.306	64.086	61.111	82.675
NO03G02520	54.24	52.38	52.287	24.188	28.232	38.36	41.911	41.451	40.086
NO03G02530	29.593	30.133	30.854	12.036	17.632	39.197	21.687	20.858	19.089
NO03G02540	21.643	18.192	20.845	21.975	21.588	29.115	12.782	13.03	13.4
NO03G02550	123.528	130.047	120.132	95.23	67.084	145.121	148.896	189.936	177.627
NO03G02560	49.636	51.175	51.209	67.602	14.507	7.061	233.602	171.147	175.47
NO03G02570	89.815	90.244	92.648	39.7	12.259	61.25	33.055	43.465	42.119
NO03G02580	620.747	648.252	607.83	859.154	621.061	611.859	782.347	639.772	1037.2
NO03G02590	61.05	59.929	61.189	749.26	441.771	925.306	516.094	583.785	681.589
NO03G02600	0	0	0	0	0	0	0	0	0
NO03G02610	279.744	288.604	279.319	392.152	192.473	776.341	1348.73	1662.73	950.3
NO03G02620	180.565	195.216	181.001	184.769	269.884	220.696	138.38	111.331	120.299
NO03G02630	290.942	278.94	273.671	45.618	258.773	410.344	609.404	663.683	541.014
NO03G02640	77.726	76.914	74.548	99.726	97.646	87.302	134.512	127.771	130.123
NO03G02650	110.183	92.119	84.479	135.813	124.162	126.394	88.216	85.791	48.445
NO03G02660	149.22	110.4	150.213	152.793	210.284	184.382	147.938	145.907	166.244
NO03G02670	0	0	0	0	0	0	0	0	0
NO03G02680	93.461	46.548	24.479	90.62	21.544	90.905	72.65	68.782	7.217
NO03G02690	125.744	14.682	102.098	35.849	47.885	41.007	39.556	15.858	7.22
NO03G02700	50.635	40.131	47.858	44.182	41.809	37.241	16.938	27.801	35.005
NO03G02710	55.773	60.902	56.064	64.369	75.265	75.046	28.591	34.3	54.181
NO03G02720	76.606	77.653	80.879	78.784	65.288	67.205	87.825	76.778	87.16
NO03G02730	190.035	178.96	173.099	240.51	297.69	274.893	122.255	219.012	259.308
NO03G02740	417.696	352.217	342.018	751.755	642.61	708.774	1030.71	490.313	323.922
NO03G02750	66.766	28.319	88.359	75.54	52.5	79.656	1.448	4.203	37.043
NO03G02760	63.343	67.189	72.748	126.001	109.876	112.469	129.638	114.134	117.675
NO03G02770	165.55	163.638	190.99	125.033	28.537	7.645	112.77	222.935	208.524
NO03G02780	93.9	96.493	95.135	82.015	86.551	73.214	74.497	80.913	76.981
NO03G02790	15.249	16.748	15.609	22.137	22.872	18.982	40.626	26.519	38.538
NO03G02800	45.767	43.981	49.344	58.278	70.099	61.997	29.467	25.702	28.74
NO03G02810	104.558	65.436	75.847	133.852	127.241	117.562	75.322	83.047	66.813
NO03G02820	119.074	115.657	122.535	63.318	32.286	10.106	31.396	35.92	37.034
NO03G02830	119.357	116.395	114.8	138.216	126.024	138.114	106.241	90.337	113.861
NO03G02840	75.444	48.742	38.175	1.613	15.01	7.585	34.684	29.766	32.919
NO03G02850	34.424	48.301	60.013	63.928	65.313	64.41	35.076	66.301	49.765
NO03G02860	73.654	72.322	74.722	60.213	77.028	65.629	65.777	71.057	68.887
NO03G02870	44.584	39.388	42.546	24.16	30.618	13.021	22.51	19.422	23.083
NO03G02880	79.795	80.426	88.346	88.49	85.006	81.086	53.488	52.216	51.4
NO03G02890	67.031	70.019	66.756	59.699	59.429	60.654	53.549	44.537	47.897
NO03G02900	161.137	151.292	131.591	237.948	250.048	277.963	233.65	145.711	299.963
NO03G02910	56.195	65.587	57.266	105.843	119.001	105.225	63.018	64.933	71.266
NO03G02920	489.013	443.723	471.143	833.163	696.307	492.155	515.134	763.754	598.775
NO03G02930	213.282	154.212	76.882	96.074	86.876	112.492	115.255	113.458	120.572
NO03G02940	153.143	147.95	146.108	207.553	211.968	190.658	88.157	141.276	217.545
NO03G02950	54.754	57.9	53.725	45.22	25.069	34.109	18.106	26.032	34.685
NO03G02960	34.942	33.897	32.512	39.399	32.59	47.696	40.675	34.454	39.015
NO03G02970	59.972	72.958	73.256	105.508	111.313	103.301	59.146	54.46	53.851
NO03G02980	242.863	267.851	258.002	349.68	314.25	379.784	182.602	146.1	207.081
NO03G02990	15.913	16.119	15.985	23.873	20.725	21.946	27.206	25.483	27.018
NO03G03000	23.08	28.4	48.629	103.941	79.335	11.361	14.16	88.383	15.24
NO03G03010	262.537	284.181	275.531	384.602	387.96	370.406	376.335	339.884	292.238
NO03G03020	15.221	16.093	15.045	32.256	47.535	38.475	32.236	33.892	38.993
NO03G03030	172.13	174.599	169.543	97.812	115.823	116.077	83.963	85.239	94.842
NO03G03040	19.56	16.297	17.668	53.083	22.551	142.864	171.204	199.794	197.822
NO03G03050	61.276	60.621	60.89	93.573	60.684	77.039	54.138	54.227	54.282
NO03G03060	43.214	40.369	43.389	78.802	79.731	98.789	70.899	82.713	78.72
NO03G03070	1009.49	1000.64	964.41	714.808	885.942	1127.57	556.581	995.483	708.61
NO03G03080	206.099	204.419	188.268	109.812	93.353	102.938	79.706	67.991	97.676
NO03G03090	16.965	13.808	14.492	20.783	20.303	23.155	25.125	19.775	28.39
NO03G03100	21.042	14.741	21.407	28.64	28.047	29.022	14.866	11.64	14.167
NO03G03110	85.593	91.86	70.323	80.339	106.788	72.959	26.491	39.364	41.014
NO03G03120	1.461	5.288	1.34	1.96	1.129	1.301	1.351	0.604	0.028
NO03G03130	104.311	95.83	101.973	95.957	58.692	72.351	67.08	66.992	65.541
NO03G03140	61.074	55.749	41.971	45.653	28.684	46.521	44.845	49.4	58.003
NO03G03150	216.469	202.915	192.641	238.154	222.428	224.017	128.119	145.796	126.25
NO03G03160	13.678	12.419	14.335	18.141	16.722	17.624	9.881	6.126	9.643
NO03G03170	23.178	23.251	26.992	20.804	22.862	18.666	21.405	22.651	23.719
NO03G03180	0	0	0	0	0	0	0	0	0
NO03G03190	183.454	183.306	190.927	333.386	270.647	186.762	182.954	189.358	158.249
NO03G03200	83.803	82.249	81.756	95.947	94.921	98.291	89.514	69.777	86.757
NO03G03210	57.411	60.162	60.59	71.572	68.608	84.181	89.812	99.071	88.138
NO03G03220	93.038	111.609	106.395	280.461	174.39	22.547	1095.29	323.929	942.555
NO03G03230	61.964	60.483	58.763	148.996	108.259	125.338	146.017	128.613	136.824
NO03G03240	31.764	34.789	30.858	40.484	38.848	9.062	41.141	49.139	35.797
NO03G03250	20.486	19.799	21.279	26.271	24.21	27.829	25.129	24.963	23.812
NO03G03260	76.792	63.69	75.475	86.851	86.139	88.674	85.207	90.086	101.656
NO03G03270	20.1	20.551	19.917	16.075	15.843	13.808	20.827	19.996	22.067
NO03G03280	308.515	299.898	306.475	555.862	353.22	398.502	545.647	549.405	549.467
NO03G03290	189.822	212.622	215.06	172.077	170.49	196.627	242.63	224.869	260.585
NO03G03300	64.099	64.231	71.436	81.557	72.737	68.578	59.924	51.376	61.395
NO03G03310	55.167	62.972	76.843	75.284	77.045	90.9	90.721	84.186	84.498
NO03G03320	0	0	0	0	0	0	0	0	0
NO03G03330	0.47	0.483	0.505	0.566	1.56	2.281	1.262	0.553	0.735
NO03G03340	20.739	19.263	18.919	21.113	24.646	20.276	27.372	17.004	23.847
NO03G03350	5.573	5.987	6.007	3.318	4.559	4.029	3.728	2.096	3.252
NO03G03360	3.632	4.031	3.666	3.268	3.072	3.033	2.686	1.818	2.704
NO03G03370	19.74	47.64	29.524	34.217	25.911	25.775	30.563	30.778	71.461
NO03G03380	55.603	57.91	58.689	103.119	83.996	105.831	106.009	113.398	85.516
NO03G03390	54.485	48.198	41.047	111.641	96.99	119.594	109.451	124.073	109.021
NO03G03400	72.423	72.164	76.562	87.756	76.883	78.594	92.683	104.076	62.415
NO03G03410	128.558	138.534	136.667	118.801	182.347	214.099	216.579	205.35	211.103
NO03G03420	0	0	0	0	0	0	0	0	0
NO03G03430	0	0	0	0	0	0	0	0	0
NO03G03440	57.436	52.619	54.981	67.412	68.409	63.137	70.252	67.462	68.798
NO03G03450	174.119	173.386	167.614	225.366	219.68	215.258	94.343	87.755	112.373
NO03G03460	10.592	4.161	13.739	9.269	10.199	19.343	48.273	59.295	3.042
NO03G03470	0.565	0.522	0.611	0	0	0	41.413	0.482	34.748
NO03G03480	12380.4	11744.3	12412.5	8037.59	8193.96	8161.85	6468.13	6264.54	5935.02
NO03G03490	127.507	117.803	118.467	131.722	123.495	128.511	130.489	126.667	126.72
NO03G03500	320.123	304.794	320.371	547.85	476.18	700.359	689.882	693.796	776.948
NO03G03510	52.371	51.683	51.349	70.34	71.502	90.285	74.488	79.051	79.613
NO03G03520	0	0	0	0	0	0	0	0	0
NO03G03530	192.161	184.923	187.682	75.327	91.52	174.748	85.048	91.955	60.779
NO03G03540	78.07	136.294	49.757	108.401	32.379	78.904	90.925	98.328	90.325
NO03G03550	26.092	24.996	25.392	7.229	13.553	4.496	52.74	32.554	35.832
NO03G03560	93.266	92.478	92.859	93.545	87.23	98.992	112.155	112.444	114.203
NO03G03570	95.341	108.956	103.267	85.71	97.854	128.639	94.319	88.527	98.382
NO03G03580	103.664	109.018	100.138	100.974	105.625	79.065	138.058	78.617	130.695
NO03G03590	143.621	156.75	151.954	96.69	100.383	95.733	89.547	125.307	124.635
NO03G03600	66.302	65.083	65.323	79.842	102.931	77.471	71.026	65.789	68.716
NO03G03610	21.61	20.176	23.409	19.656	19.407	20.114	22.923	28.407	26.031
NO03G03620	253.362	248.031	236.085	102.313	111.636	117.312	117.918	105.234	113.222
NO03G03630	22.87	22.826	23.058	26.423	22.506	18.697	24.867	26.222	24.34
NO03G03640	39.445	39.999	38.415	24.253	25.04	28.757	24.688	26.395	25.384
NO03G03650	11.362	29.217	25.148	18.27	21.995	23.822	12.816	12.705	13.353
NO03G03660	127.507	124.353	116.667	191.679	87.973	181.829	154.157	145.722	142.346
NO03G03670	21.173	21.748	22.645	34.137	27.9	32.995	35.15	40.235	38.411
NO03G03680	63.877	63.845	58.093	82.859	48.207	54.149	45.965	46.843	54.624
NO03G03690	3916.23	5256.07	4005.71	4152.51	3293.06	4306.06	2408.57	2874.64	2309.92
NO03G03700	195.935	198.578	192.281	130.268	127.144	120.509	80.811	84.21	74.13
NO03G03710	156.955	160.93	160.257	100.037	86.648	83.49	46.656	49.03	47.374
NO03G03720	50.632	60.731	55.048	115.997	120.906	111.714	99.3	93.103	97.199
NO03G03730	155.682	191.622	174.061	210.537	220.772	184.857	75.896	67.202	66.215
NO03G03740	91.204	112.623	102.055	80.295	89.429	108.409	72.493	59.127	61.861
NO03G03750	144.15	163.028	163.18	241.851	197.858	220.436	59.942	158.117	158.147
NO03G03760	3.55	3.121	4.162	4.778	5.607	3.811	9.321	10.643	7.452
NO03G03770	0.208	0.421	1.326	0.261	0.718	0.265	0.766	0.538	0.697
NO03G03780	68.083	72.968	53.079	78.019	75.821	30.91	196.767	235.309	220.031
NO03G03790	0	0	0	0	0	0	0	0	0
NO03G03800	62.509	65.366	60.266	101.119	34.217	89.05	11.87	5.497	6.096
NO03G03810	33.401	20.92	24.713	42.034	188.137	51.593	89.511	80.06	96.438
NO03G03820	85.979	87.424	85.199	47.626	41.614	19.174	39.142	38.711	38.104
NO03G03830	62.629	55.657	64.497	67.364	84.922	72.104	86.789	77.789	81.416
NO03G03840	2.197	2.464	2.314	0.423	3.07	0.156	4.057	5.397	5.651
NO03G03850	46.454	52.674	53.79	45.244	32.495	40.18	48.64	61.212	67.813
NO03G03860	47.656	45.941	44.209	46.671	45.538	37.421	42.074	42.493	45.911
NO03G03870	103.842	115.259	104.485	108.245	128.567	119.187	108.329	135.288	123.466
NO03G03880	80.874	79.241	72.59	103.371	100.11	109.407	84.177	89.691	89.277
NO03G03890	45.329	40.548	47.63	7.907	39.106	16.056	112.194	101.17	88.216
NO03G03900	12.031	8.852	15.894	22.678	5.02	2.147	7.846	8.067	10.097
NO03G03910	34.866	40.202	36.4	23.41	30.272	21.392	25.527	18.905	25.045
NO03G03920	220.715	220.507	222.999	67.061	82.609	98.894	31.324	39.049	40.296
NO03G03930	198.555	179.589	204.714	215.751	242.929	235.051	121.058	124.14	122.104
NO03G03940	0	0	0	0	0	0	0	0	0
NO03G03950	28.283	32.849	31.273	39.545	26.349	31.995	39.443	39.806	39.614
NO03G03960	34.577	33.361	32.63	33.144	37.626	37.453	59.839	71.351	60.848
NO03G03970	103.326	109.99	99.995	151.753	155.411	153.947	131.817	116.677	132.582
NO03G03980	85.508	88.798	90.023	50.879	103.325	284.793	317.313	193.031	218.483
NO03G03990	49.381	42.932	45.908	31.689	32.189	32.111	53.137	51.569	54.594
NO03G04000	94.965	98.532	95.066	106.628	96.28	87.361	121.392	117.641	74.93
NO03G04010	69.252	67.665	71.198	98.568	84.407	93.235	69.046	114.483	101.524
NO03G04020	28.86	29.12	29.244	31.916	28.733	26.635	38.838	30.264	35.029
NO03G04030	71.505	91.57	93.305	114.254	88.784	92.313	90.767	95.115	108.071
NO03G04040	548.83	571.23	644.617	919.628	1093.92	781.617	1555.56	1675.6	1776.15
NO03G04050	240.539	218.446	204.515	234.495	165.157	176.927	310.541	367.495	321.443
NO03G04060	0	0	0	0	0	0	0	0	0
NO03G04070	60.827	32.342	31.72	86.203	112.446	99.627	9.56	17.829	36.652
NO03G04080	0	0	0	8.759	2.981	1.523	1.545	4.941	6.795
NO03G04090	10.967	11.543	10.98	4.562	15.929	13.217	40.792	32.675	7.035
NO03G04100	3.044	3.791	3.399	2.414	5.719	0.543	24.442	16.037	24.166
NO03G04110	12.835	21.438	19.186	41.521	39.143	41.552	40.782	47.97	37.477
NO03G04120	77.587	74.892	79.36	68.445	72.775	69.532	53.435	60.795	65.998
NO03G04130	132.678	125.96	126.45	130.647	128.479	165.043	133.703	122.162	121.921
NO03G04140	0	0	0	0	0	0	0	0	0
NO03G04150	208.568	200.753	247.714	350.605	437.479	383.865	253.545	210.018	126.577
NO03G04160	6.862	9.137	6.328	6.374	5.907	6.584	7.049	7.829	6.959
NO03G04170	9.574	9.376	8.016	7.383	8.695	11.49	3.937	4.15	4.168
NO03G04180	177.455	183.698	203.006	328.291	175.905	265.944	199.446	129.634	176.857
NO03G04190	83.645	104.373	72.047	292.637	245.901	264.442	430.206	285.688	288.532
NO03G04200	9.013	12.03	12.578	2.18	9.909	47.552	18.421	19.269	9.747
NO03G04210	120.409	123.743	125.779	180.75	172.542	192.446	189.289	194.398	155.618
NO03G04220	32.142	29.73	30.204	16.795	16.936	19.76	13.845	15.162	15.03
NO03G04230	48.862	50.514	49.329	44.681	46.515	47.427	52.167	54.82	56.519
NO03G04240	92.672	94.287	100.128	60.465	61.086	71.417	25.288	25.669	37.609
NO03G04250	1.602	1.44	1.49	0.526	1.301	0.546	1.302	1.141	1.579
NO03G04260	2.951	3.699	3.235	0.27	0.07	0.904	0.442	0.704	0.358
NO03G04270	12.207	10.661	10.99	2.648	4.811	2.182	2.194	3.703	3.674
NO03G04280	20.249	19.22	20.341	5.901	5.098	24.539	107.992	99.546	65.259
NO03G04290	116.478	103.151	136.134	148.997	135.837	93.267	112.051	96.226	102.686
NO03G04300	251.689	244.198	230.153	275.891	211.279	211.551	140.888	144.44	166.623
NO03G04310	29.996	25.313	29.067	38.977	34.256	40.14	31.246	30.94	30.971
NO03G04320	32.872	33.289	31.801	34.722	34.306	34.512	41.936	33.821	35.796
NO03G04330	96.019	95.135	96.378	88.688	78.099	77.843	121.226	100.682	110.02
NO03G04340	74.585	59.05	48.618	54.616	77.782	58.074	70.235	54.839	68.017
NO03G04350	10.579	9.618	14.644	10.474	9.213	8.75	5.427	7.267	6.355
NO03G04360	1238.29	1121.9	1192.69	1049.56	1135.31	971.449	334.83	209.168	273.776
NO03G04370	226.142	192.479	207.408	288.73	289.254	299.33	363.313	385.963	370.146
NO03G04380	29.412	27.378	9.475	1.896	1.822	0.49	9.724	12.164	20.259
NO03G04390	24.731	26.757	27.748	25.658	32.683	30.215	23.419	23.459	25.359
NO03G04400	58.351	58.606	57.977	271.105	185.166	186.168	242.758	259.972	181.321
NO03G04410	11.873	14.831	16.88	24.257	25.578	22.592	13.719	18.781	16.262
NO03G04420	6.466	6.508	7.272	15.583	0.849	50.727	34.729	37.477	35.382
NO03G04430	68.004	74.422	71.737	123.678	112.669	113.028	78.015	77.418	93.118
NO03G04440	41.632	93.642	80.648	66.754	99.661	69.199	45.378	55.265	46.363
NO03G04450	68.1	64.811	67.09	46.679	52.498	67.12	62.949	42.639	60.128
NO03G04460	0	0	0	0	0	0	0	0	0
NO03G04470	47.907	48.681	45.879	51.496	50.532	53.902	34.88	32.152	32.77
NO03G04480	83.77	96.949	104.95	90.615	81.75	103.641	77.52	82.25	76.417
NO03G04490	5.013	4.556	5.039	19.02	15.033	0.076	27.076	24.456	25.923
NO03G04500	1500.41	1531.88	1350.51	1723.26	1693.23	1509.02	524.045	480.676	501.49
NO03G04510	33.468	29.763	40.887	33.014	29.333	27.62	29.364	29.864	29.073
NO03G04520	75.853	63.617	55.398	54.586	50.709	51.211	67.611	71.823	62.785
NO03G04530	22.27	23.924	23.51	27.004	30.561	33.7	42.076	35.491	35.059
NO03G04540	22.94	25.556	20.817	73.16	39.984	55.374	49.898	36.188	54.386
NO03G04550	34.992	32.896	31.412	38.406	3.875	40.447	67.245	45.619	57.88
NO03G04560	17.62	17.772	17.442	18.65	19.279	19.398	6.433	13.891	7.251
NO03G04570	19.998	21.799	22.612	19.167	18.315	17.424	22.606	20.579	20.419
NO03G04580	61.722	65.209	57.86	120.132	130.405	124.361	105.571	121.776	100.069
NO03G04590	139.903	86.988	123.524	73.17	55.295	59.59	26.829	36.126	21.905
NO03G04600	0	0	0	0	0	0	0	0	0
NO03G04610	0	0	0	0	0	0	0.202	0.248	0.147
NO03G04620	7.111	14.798	15.911	7.166	11.869	12.083	27.757	26.037	20.308
NO03G04630	128.063	134.843	130.637	25.381	103.508	137.588	102.12	94.371	119.946
NO03G04640	0	0	0	0	0	0	0	0	0
NO03G04650	94.127	84.117	92.534	94.892	101.116	82.315	64.522	70.491	65.168
NO03G04660	109.059	85.568	108.251	123.735	128.428	137.75	109.387	136.483	131.834
NO03G04670	45.707	45.361	47.86	79.263	68.48	69.596	58.081	58.697	63.146
NO03G04680	45.518	53.611	52.287	57.453	58.146	55.708	45.442	43.844	46.212
NO03G04690	16.413	17.503	16.386	60.936	41.197	7.343	120.444	131.283	111.037
NO03G04700	13.133	13.378	13.044	19.266	12.762	17.556	14.317	13.934	14.086
NO03G04710	0.857	0.309	0.811	0.099	0.663	0.394	1.815	0.765	0.404
NO03G04720	135.954	130.663	128.757	179.468	168.274	193.134	146.695	150.238	142.297
NO03G04730	100.618	96.595	96.242	117.122	122.761	155.92	51.889	55.895	55.848
NO03G04740	0.791	0.952	0.9	0.136	0.508	1.182	1.74	2.126	0.9
NO03G04750	31.393	16.609	15.638	21.161	35.978	44.077	53.42	47.332	55.633
NO03G04760	30.201	31.27	31.419	74.758	78.17	71.207	50.165	54.999	51.232
NO03G04770	208.599	239.104	288.342	190.338	189.594	236.942	94.8	83.913	85.435
NO03G04780	80.607	78.984	79.611	80.543	84.094	79.94	48.268	48.517	48.487
NO03G04790	42.324	40.678	41.511	38.624	27.061	36.516	43.708	44.612	43.744
NO03G04800	87.85	70.878	66.013	168.739	198.946	188.081	91.736	182.933	190.717
NO03G04810	22.482	35.761	35.441	67.289	62.841	46.623	104.37	144.536	128.621
NO03G04820	26.675	27.618	26.303	18.465	21.262	17.38	17.162	19.689	18.376
NO03G04830	18.888	16.426	16.95	51.164	106.473	28.52	104.943	103.03	110.184
NO03G04840	77.014	72.482	69.289	96.81	65.232	141.634	149.83	116.671	150.518
NO03G04850	17.434	17.306	17.384	21.16	1.868	24.92	53.192	14.449	36.519
NO03G04860	139.755	143.436	153.01	278.562	528.225	259.427	725.181	889.017	767.415
NO03G04870	12.033	11.849	11.12	53.489	113.386	6.637	96.979	106.283	99.689
NO03G04880	32.881	29	33.342	60.47	81.262	41.746	320.345	418.554	308.722
NO03G04890	60.251	59.625	62.629	74.243	68.663	67.746	60.099	61.192	56.959
NO03G04900	133.792	127.687	129.046	114.576	138.576	130.386	111.413	154.96	145.175
NO03G04910	46.235	46.777	46.041	32.778	42.622	30.04	33.815	36.336	36.919
NO03G04920	29.049	27.741	24.036	21.356	27.908	21.272	22.592	21.665	21.006
NO03G04930	33.288	35.381	17.582	32.011	24.894	35.574	16.145	20.616	14.162
NO03G04940	15.781	18.655	18.27	20.933	14.71	17.813	7.526	8.606	8.419
NO03G04950	7.488	6.741	7.493	9.865	6.56	7.24	8.568	7.42	6.233
NO03G04960	108.815	96.96	94.85	241.341	231.684	140.101	145.788	140.23	126.572
NO03G04970	36.433	35.917	37.289	32.877	38.556	37.992	29.539	26.528	29.788
NO03G04980	16.11	15.68	14.857	34.109	48.667	41.99	30.206	20.982	28.04
NO03G04990	94.257	80.953	79.989	338.371	275.546	168.865	432.174	379.832	391.739
NO03G05000	25.981	25.082	25.306	21.551	22.831	19.569	28.44	43.284	20.67
NO03G05010	12.927	12.737	11.394	15.884	19.752	16.15	12.421	11.308	14.577
NO03G05020	30.822	30.189	30.354	36.438	33.158	35.964	22.691	26.747	24.514
NO03G05030	91.311	91.811	83.473	143.936	147.94	138.222	90.236	102.747	71.009
NO03G05040	138.392	139.791	139.012	186.029	159.119	137.428	121.605	78.936	56.946
NO03G05050	510.858	517.979	510.444	619.99	713.199	771.831	356.916	533.681	419.558
NO03G05060	41.574	38.955	43.308	21.184	25.213	31.665	31.554	34.737	34.106
NO03G05070	533.234	587.195	566.873	488.517	486.839	415.229	86.957	122.675	115.569
NO03G05080	104.176	104.617	103.91	118.199	123.852	111.799	117.385	117.373	120.857
NO03G05090	22.925	27.321	26.479	32.899	31.07	30.416	38.302	35.88	31.508
NO03G05100	216.712	164.478	143.093	307.865	317.53	289.325	447.034	340.478	309.891
NO03G05110	0	0	0	0	0	0	0	0	0
NO03G05120	86.705	79.664	58.218	145.126	102.255	106.615	120.59	116.841	134.908
NO03G05130	16.465	17.865	15.322	18.137	14.322	12.333	19.014	19.268	18.058
NO03G05140	72.043	97.912	58.568	105.131	104.886	105.425	39.783	66.755	44.007
NO03G05150	2.521	4.381	4.386	7.051	3.782	6.647	2.335	6.053	10.322
NO03G05160	75.629	71.439	76.944	85.866	71.504	80.887	108.69	107.214	109.09
NO03G05170	27.111	26.422	25.98	38.004	37.541	40.643	29.522	30.652	22.625
NO03G05180	57.912	33.437	61.113	82.368	75.855	98.911	133.647	112.403	89.506
NO03G05190	8.709	8.85	7.671	8.253	8.711	8.215	11.23	11.116	10.781
NO03G05200	3.19	2.827	4.676	2.82	2.055	2.831	2.322	2.314	2.013
NO03G05210	33.999	57.12	12.202	46.534	18.314	29.549	4.637	4.453	3.446
NO03G05220	27.102	26.698	24.853	26.267	27.02	27.813	26.418	25.927	24.757
NO03G05230	294.916	329.018	356.461	538.036	520.34	546.062	70.269	224.637	155.115
NO03G05240	36.992	38.946	36.303	138.336	164.309	163.618	293.373	255.437	277.235
NO03G05250	423.121	434.245	422.264	397.172	333.879	363.483	456.386	287.868	366.311
NO03G05260	36.007	33.841	47.453	33.697	35.482	30	27.158	29.111	29.967
NO03G05270	0.16	0.065	0.039	0.158	0.169	0.164	0	0	0
NO03G05280	94.331	92.435	97.581	90.476	102.084	116.692	143.971	141.913	146.067
NO03G05290	141.858	138.75	134.743	191.931	200.402	179.493	155.071	150.225	188.111
NO03G05300	46.832	42.393	41.541	40.261	37.187	29.209	67.161	69.432	72.987
NO03G05310	23.169	18.594	19.968	45.591	32.714	36.887	23.291	26.214	30.767
NO03G05320	27.753	26.201	28.253	1.638	6.193	11.454	4.047	5.112	4.399
NO03G05330	32.984	36.214	35.412	14.607	28.906	23.987	30.222	30.351	28.756
NO03G05340	12.595	13.075	12.741	44.079	46.974	87.507	59.293	123.26	110.422
NO03G05350	36.05	35.667	38.197	40.394	42.143	45.227	43.731	43.991	44.735
NO03G05360	31.703	27.92	35.401	23.545	30.696	20.625	26.909	21.217	18.197
NO03G05370	9.707	10.308	12.064	4.382	5.548	6.914	1.316	3.178	3.737
NO03G05380	46.798	44.521	40.411	12.151	30.093	10.68	28.112	27.012	29.584
NO03G05390	158.755	153.926	156.847	136.281	127.961	88.803	90.848	92.33	88.809
NO03G05400	15.95	10.606	14.564	6.108	16.728	22.17	35.438	32.571	31.987
NO03G05410	52.659	61.221	42.5	85.523	83.839	81.77	73.537	61.524	56.127
NO03G05420	220.445	206.81	206.405	222.449	192.881	227.515	222.467	213.222	199.976
NO03G05430	14.77	15.741	15.031	11.129	12.526	11.703	8.813	8.818	7.258
NO03G05440	197.405	177.574	194.562	153.324	139.715	138.186	171.54	173.616	165.408
NO03G05450	101.823	88.357	70.114	58.716	92.657	86.348	72.657	63.791	76.68
NO03G05460	10.645	8.459	13.367	8.744	16.784	4.857	19.471	19.326	20.444
NO03G05470	34.687	42.551	35.459	48.93	53.431	56.485	34.994	42.231	48.579
NO03G05480	5.212	44.283	15.052	15.044	15.843	13.931	9.688	8.052	10.458
NO03G05490	113.075	109.779	114.154	110.279	122.653	105.338	76.521	63.872	75.316
NO03G05500	75.164	93.761	93.558	62.39	66.465	66.716	68.024	60.952	63.451
NO03G05510	114.843	116.484	114.384	96.83	128.626	141.545	78.221	84.81	95.828
NO03G05520	1.527	1.634	1.425	2.125	2.19	2.057	0.915	1.264	0.878
NO03G05530	11.472	12.495	16.382	3.433	3.035	2.381	3.496	3.485	3.429
NO03G05540	80.676	74.446	79.08	27.055	26.849	26.665	14.654	19.777	15.767
NO03G05550	0	0	0	0.011	0.083	0.019	0.069	0.062	0.078
NO03G05560	0	0	0	0	0	0	0	0	0
NO03G05570	40.258	43.836	34.445	51.386	60.523	57.332	102.684	101.246	93.626
NO03G05580	30.33	36.925	32.246	15.834	13.201	31.085	37.646	39.815	38.669
NO03G05590	74.512	72.254	73.242	67.064	56.837	52.985	47.048	49.474	45.223
NO03G05600	12.311	9.054	10.571	10.475	12.176	9.752	13.143	12.845	13.462
NO03G05610	28.476	29.981	25.102	25.197	24.413	31.202	28.535	37.68	30.579
NO03G05620	17.652	25.1	17.454	20.311	15.563	17.102	18.022	20.033	20.976
NO03G05630	29.647	30.69	30.568	34.854	36.196	37.068	28.144	22.668	27.035
NO03G05640	17.11	17.127	17.41	24.879	31.229	17.926	27.397	26.084	28.432
NO03G05650	28.311	28.195	27.467	49.112	52.346	42.951	20.98	33.284	30.23
NO03G05660	0	0	0	0	0	0	0	0	0
NO03G05670	2.195	1.293	1.207	6.882	11.919	9.177	7.643	8.103	10.929
NO03G05680	34.922	41.636	50.315	37.913	32.889	35.517	34.855	28.927	31.486
NO03G05690	79.025	86.919	79.621	99.212	98.05	100.818	64.072	157.046	91.095
NO03G05700	7.834	7.273	4.991	2.957	5.587	3.337	0.98	6.247	10.545
NO03G05710	14.471	13.266	12.589	5.72	5.334	6.277	7.616	10.041	10.415
NO03G05720	644.854	744.325	793.891	377.047	350.266	398.242	807.646	663.36	463.822
NO03G05730	7.475	8.58	7.938	6.56	6.473	4.798	6.555	7.419	4.949
NO03G05740	180.753	197.258	175.415	267.174	301.297	269.133	205.977	209.182	206.826
NO03G05750	179.069	246.902	182.67	226.014	201.618	326.81	222.778	425.097	194.073
NO03G05760	20.944	18.108	20.555	30.243	27.422	33.951	37.924	26.28	31.217
NO03G05770	123.001	126.322	121.084	137.289	165.153	122.656	126.591	130.781	103.46
NO03G05780	104.252	115.894	105.652	159.401	160.371	154.321	153.72	142.401	142.768
NO03G05790	22.222	29.368	37.399	30.684	42.775	34.426	29	35.794	34.685
NO04G00010	6.37	5.452	4.978	30.717	4.462	38.708	38.356	43.175	27.01
NO04G00020	32.775	27.295	29.781	91.798	73.364	19.093	152.887	171.158	156.305
NO04G00030	18.404	12.158	14.202	13.937	7.421	12.476	21.037	20.779	21.679
NO04G00040	31.68	41.111	29.109	30.521	64.099	40.523	76.127	78.462	72.914
NO04G00050	40.743	45.635	46.057	7.669	44.185	9.965	56.258	53.328	28.648
NO04G00060	39.899	15.309	83.12	58.193	30.354	35.878	2.398	2.525	2.389
NO04G00070	111.847	130.566	19.364	37.399	28.128	2.428	88.096	52.062	56.47
NO04G00080	49.748	51.935	45.901	161.926	210.419	3.664	240.654	261.671	265.397
NO04G00090	29.302	32.443	26.214	65.37	52.755	11.672	100.114	94.333	84.897
NO04G00100	11.491	19.141	28.593	6.719	6.805	4.606	6.763	30.154	17.732
NO04G00110	30.892	31.934	30.061	41.86	23.026	22.776	15.866	20.728	23.345
NO04G00120	4.69	4.306	2.686	6.586	4.486	4.652	5.226	4.154	7.623
NO04G00130	26.378	40.164	40.819	16.82	19.948	27.596	4.157	38.84	47.245
NO04G00140	26.495	28.035	27.569	17.894	35.757	30.711	17.904	18.691	20.357
NO04G00150	10.036	9.769	9.131	5.174	3.362	6.868	5.284	5.046	4.692
NO04G00160	6.117	4.168	1.083	5.262	4.974	5.27	5.911	4.868	4.883
NO04G00170	6.524	5.688	6.155	11.793	10.054	9.641	54.512	44.94	67.939
NO04G00180	0.783	1.28	0.567	0.336	2.684	0.879	6.514	10.956	6.832
NO04G00190	1.159	0.565	0.203	7.907	3.944	1.2	2.692	20.839	20.536
NO04G00200	1.448	2.815	3.102	3.475	0.837	18.038	4.838	8.461	8.598
NO04G00210	8.532	8.393	9.629	6.362	6.272	4.42	3.96	3.168	3.898
NO04G00220	1.402	3.058	1.573	1.202	1.069	0.666	0.341	0.322	0.511
NO04G00230	7.482	8.14	7.843	2.047	2.025	1.768	2.116	1.668	1.716
NO04G00240	43.002	42.721	42.822	17.288	15.933	16.771	7.825	7.646	7.179
NO04G00250	16.452	16.905	17.878	17.949	16.413	21.408	21.44	21.143	21.477
NO04G00260	290.649	216.788	62.704	165.941	170.341	188.088	87.854	156.862	130.735
NO04G00270	22.741	32.444	31.138	21.947	30.366	28.211	65.212	22.597	46.287
NO04G00280	28.377	26.135	37.236	24.81	23.286	23.107	9.931	13.891	6.771
NO04G00290	9.206	9.372	9.672	7.72	9.067	5.454	5.339	7.36	5.066
NO04G00300	53.667	60.379	56.149	20.172	25.509	32.861	42.889	48.354	52.449
NO04G00310	6.18	5.47	6.098	3.59	4.801	3.195	2.34	5.13	3.479
NO04G00320	4.303	0.503	1.189	7.063	5.223	5.601	2.189	5.99	7.335
NO04G00330	41.429	39.531	39.348	22.266	30.231	30.614	22.951	21.288	64.888
NO04G00340	70.266	57.758	59.899	48.284	27.589	26.685	57.259	55.556	71.684
NO04G00350	19.417	15.866	1.868	21.282	7.788	13.394	27.438	28.709	27.533
NO04G00360	52.677	57.153	50.227	27.954	35.017	31.098	48.54	40.957	37.569
NO04G00370	0	0	0	0	0	0	0	0	0
NO04G00380	12.761	13.592	14.728	17.261	13.098	12.231	12.735	11.666	14.24
NO04G00390	128.241	126.714	127.9	184.757	343.508	231.907	224.935	220.649	199.278
NO04G00400	21.587	25.727	26.774	45.071	44.24	38.961	50.234	56.28	39.116
NO04G00410	49.562	31.994	36.556	21.534	27.38	6.49	35.502	17.105	26.844
NO04G00420	4.22	3.641	3.707	2.775	3.053	3.09	3.702	4.993	3.041
NO04G00430	59.72	65.318	57.948	57.851	66.78	61.078	39.958	41.731	50.872
NO04G00440	118.103	118.339	120.281	154.869	154.22	157.776	81.06	90.575	88.641
NO04G00450	74.074	61.09	68.527	93.367	107.563	107.276	73.103	93.189	103.133
NO04G00460	82.995	82.573	80.722	114.833	140.198	166.298	61.508	84.042	102.681
NO04G00470	0.358	0.307	0.308	0.187	0.262	0.243	0.063	1.885	1.633
NO04G00480	8.939	7.916	10.327	11.975	22.455	0.378	36.864	33.268	39.623
NO04G00490	90.669	94.886	112.882	71.238	42.336	35.267	35.129	32.38	39.804
NO04G00500	36.01	35.321	34.327	29.472	25.316	33.111	27.316	26.995	26.118
NO04G00510	29.168	28.376	30.288	45.781	45.495	42.42	29.318	27.073	35.115
NO04G00520	26.189	27.466	25.246	35.346	34.224	36.142	43.811	44.395	42.744
NO04G00530	19.064	79.677	48.82	48.794	49.059	49.204	39.576	57.438	45.835
NO04G00540	9.317	4.38	14.865	12.258	10.864	7.984	11.195	23.698	6.937
NO04G00550	0	0	0	0	0	0	0	0	0
NO04G00560	0	0	0	0	0	0	0	0	0
NO04G00570	24.92	25.783	28.324	19.745	17.447	27.011	16.743	17.361	16.259
NO04G00580	10.954	9.868	10.036	22.054	5.069	18.241	31.904	34.068	24.526
NO04G00590	46.687	41.019	45.301	41.987	91.418	28.048	99.959	121.704	100.016
NO04G00600	102.563	105.324	90.669	89.705	82.789	95.986	128.468	124.166	124.759
NO04G00610	33.527	33.291	29.876	38.094	40.911	38.496	46.394	46.623	48.691
NO04G00620	7.629	5.311	6.125	12.22	13.745	14.068	22.858	22.264	24.164
NO04G00630	96.491	90.053	95.462	79.278	101.836	120.759	61.93	75.215	91.275
NO04G00640	156.222	180.935	147.311	224.563	234.24	213.929	237.026	205.255	242.596
NO04G00650	38.404	39.568	37.122	20.749	30.767	4.927	21.024	20.127	17.179
NO04G00660	0	0	0	0	0	0	0	0	0
NO04G00670	31.098	31.167	30.828	87.687	27.404	39.95	103.083	99.242	104.933
NO04G00680	9.887	4.481	4.994	10.694	30.901	18.635	43.035	45.281	45.972
NO04G00690	43.062	37.896	37.644	98.6	93.597	95.117	70.993	68.337	64.003
NO04G00700	5.319	6.723	3.802	4.586	2.292	3.36	6.479	6.793	6.995
NO04G00710	8.727	9.905	11.543	25.989	18.245	16.964	8.85	8.734	12.748
NO04G00720	34.801	29.921	30.626	45.657	2.503	33.787	54.531	55.55	55.584
NO04G00730	11.53	8.409	8.88	13.633	15.749	12.782	18.391	22.638	11.293
NO04G00740	18.605	19.155	18.216	29.417	19.934	24.828	58.199	62.372	66.279
NO04G00750	21.352	17.395	20.159	35.288	34.503	36.878	40.786	37.922	44.372
NO04G00760	25.626	22.113	24.997	16.652	18.263	17.771	28.529	21.277	32.571
NO04G00770	22.999	23.649	20.993	27.381	23.714	20.099	47.856	62.097	62.841
NO04G00780	4.78	8.676	2.423	13.706	14.146	50.258	15.161	22.154	22.099
NO04G00790	11.116	10.725	9.246	9.892	9.135	9.909	20.464	24.827	24.691
NO04G00800	43.112	46.184	44.376	74.266	68.407	71.547	45.156	33.762	36.225
NO04G00810	15.919	16.118	15.862	14.102	15.406	14.728	8.125	9.188	9.3
NO04G00820	154.491	151.001	158.002	98.583	100.921	109.785	63.187	75.519	62.684
NO04G00830	80.724	76.929	87.472	148.787	229.057	200.424	89.88	86.87	80.902
NO04G00840	153.39	154.243	161.603	612.823	595.276	575.842	167.333	134.548	208.829
NO04G00850	99.388	99.392	99.385	63.809	59.383	57.776	67.219	77.106	68.188
NO04G00860	41.144	41.36	40.204	51.034	50.982	48.884	75.658	78.109	77.41
NO04G00870	34.002	34.832	33.366	48.646	44.374	42.668	33.691	40.617	46.905
NO04G00880	44.452	41.673	31.714	44.057	32.462	22.813	27.213	27.054	24.979
NO04G00890	97.875	93.289	99.369	155.879	154.037	155.293	61.693	73.915	95.689
NO04G00900	12.189	11.036	10.707	10.734	7.236	11.89	16.76	15.9	12.08
NO04G00910	21.418	21.605	24.272	24.074	24.23	25.484	8.457	11.456	10.732
NO04G00920	98.9	103.873	93.11	52.826	44.833	80.586	110.231	139.414	116.918
NO04G00930	108.082	96.244	96.447	111.493	106.989	108.317	84.39	79.13	80.41
NO04G00940	32.282	33.366	33.312	38.044	39.333	35.3	65.098	72.911	64.039
NO04G00950	82.314	25.23	91.003	108.652	112.469	114.62	43.523	37.858	27.743
NO04G00960	48.927	44.94	48.167	54.307	48.199	50.421	61.854	56.013	48.106
NO04G00970	5.672	6.928	8.153	8.994	9.007	8.05	5.872	10.093	5.734
NO04G00980	21.837	10.573	34.297	35.703	31.536	30.487	5.034	23.094	9.236
NO04G00990	656.816	672.823	682.303	817.663	796.249	842.85	330.961	195.324	252.505
NO04G01000	27.828	45.065	48.721	68.499	68.764	49.332	140.532	142.354	154.355
NO04G01010	0.056	0.075	0.277	0.134	0.118	0.256	0.101	0.02	0.06
NO04G01020	34.143	32.507	32.01	61.373	53.12	54.738	53.833	62.358	57.688
NO04G01030	26.221	25.961	26.448	14.502	14.837	12.869	23.735	27.878	20.967
NO04G01040	31.478	36.724	32.717	28.209	24.078	27.509	29.797	20.36	25.254
NO04G01050	48.276	49.678	48.498	50.976	52.381	55.356	42.019	36.328	37.486
NO04G01060	123.282	79.753	72.01	238.917	242.741	218.646	166.532	116.73	225.868
NO04G01070	259.708	264.963	275.014	258.635	265.685	250.096	257.433	352.125	349.191
NO04G01080	162.779	180.943	93.792	112.181	110.758	137.908	105.512	120.389	102.661
NO04G01090	240.566	285.959	196.331	271.849	257.763	271.289	328.897	304.945	274.658
NO04G01100	49.585	45.337	48.661	35.922	45.316	56.887	132.089	139.616	139.905
NO04G01110	11.038	10.084	10.733	11.235	11.934	12.617	8.59	9.253	10.325
NO04G01120	5.479	5.231	3.392	5.062	5.074	3.049	3.911	3.06	2.754
NO04G01130	33.039	32.562	31.567	33.9	34.854	34.194	45.638	48.401	77.596
NO04G01140	76.999	80.015	80.081	70.637	76.641	75.896	49.135	57.546	59.986
NO04G01150	78.062	85.039	84.769	44.051	27.134	45.201	74.269	75.049	92.185
NO04G01160	794.22	849.168	831.516	999.572	947.507	985.943	1010.61	977.313	915.201
NO04G01170	0.06	0.442	0.291	0.221	0.174	0.241	0.117	0.14	0.3
NO04G01180	73.63	76.808	80.389	90.497	51.337	39.477	54.548	55.43	54.106
NO04G01190	146.428	146.47	147.73	124.976	143.682	162.827	141.935	102.453	129.376
NO04G01200	2.888	2.073	5.979	6.19	7.803	7.7	5.068	3.992	5.069
NO04G01210	36.894	43.613	37.486	51.589	45.819	53.095	46.357	24.608	19.21
NO04G01220	8.318	11.542	10.247	27.195	47.049	18.26	40.915	41.899	40.623
NO04G01230	0.471	0.471	0.528	0.195	0.065	0.204	1.789	1.557	1.397
NO04G01240	14.818	11.438	10.929	20.698	22.723	24.086	26.413	17.455	23.393
NO04G01250	12.774	11.775	15.224	38.37	0.045	1.517	69.41	65.811	77.418
NO04G01260	3.188	3.055	2.615	24.327	36.295	30.991	47.888	35.748	40.488
NO04G01270	44.601	45.154	43.357	77.372	86.696	76.514	49.289	37.514	54.432
NO04G01280	6.543	6.079	44.913	130.211	112.311	24.205	14.034	30.067	26.161
NO04G01290	18.786	19.982	19.779	19.661	21.185	17.946	33.241	31.788	33.833
NO04G01300	16.753	16.551	17.285	35.373	24.631	20.064	19.111	20.316	22.333
NO04G01310	4.323	14.676	17.721	11.761	6.84	6.058	23.785	15.833	1.42
NO04G01320	81.116	95.47	72.38	95.076	105.683	96.068	163.565	151	160.43
NO04G01330	72.707	80.426	79.592	49.133	49.489	50.007	77.357	71.001	83.686
NO04G01340	30.893	21.057	22.201	98.416	78.266	59.142	86.604	51.265	43.47
NO04G01350	21.862	21.893	23.711	5.559	12.44	18.572	30.325	22.121	43.628
NO04G01360	201.298	217.702	211.696	231.935	240.457	245.84	267.42	376.641	330.358
NO04G01370	88.019	75.879	90.217	97.294	131.108	128.488	103.448	87.496	117.795
NO04G01380	38.289	37.79	38.386	26.037	38.936	29.959	35.573	37.732	30.848
NO04G01390	69.868	68.973	68.202	90.727	89.025	94.017	102.216	81.87	97.547
NO04G01400	41.714	39.685	42.947	48.859	41.03	50.028	69.944	69.147	69.745
NO04G01410	13.301	13.438	8.273	29.048	17.1	21.852	32.672	31.731	27.03
NO04G01420	27.62	28.428	23.956	67.484	78.446	68.048	151.543	130.212	100.907
NO04G01430	32.535	30.527	29.892	23.961	19.607	24.2	36.817	37.207	37.33
NO04G01440	83.161	83.545	84.801	110.491	127.856	124.362	88.971	77.043	84.434
NO04G01450	38.515	40.807	39.889	16.781	28.23	20.744	24.95	25.013	24.724
NO04G01460	173.082	170.424	176.767	232.285	231.429	209.363	131.461	131.55	141.884
NO04G01470	130.167	144.383	155.506	163.969	132.813	150.828	105.002	106.622	121.936
NO04G01480	3.555	4.715	3.655	11.983	10.718	15.294	43.101	30.612	54.809
NO04G01490	109.708	109.484	109.781	117.674	100.181	115.8	90.998	93.108	90.57
NO04G01500	50.975	51.382	51.094	40.77	48.866	23.458	26.193	27.078	26.682
NO04G01510	9.952	20.393	9.744	8.505	10.121	8.501	3.552	2.985	3.529
NO04G01520	21.298	18.002	15.798	27.642	30.252	23.058	9.666	11.14	20.788
NO04G01530	89.953	92.013	95.691	173.413	155.202	157.435	3.742	89.133	59.161
NO04G01540	36.545	28.991	35.003	38.396	61.17	49.51	43.503	17.41	13.828
NO04G01550	82.399	87.893	78.123	78.541	92.905	82.04	58.383	71.213	88.478
NO04G01560	57.026	61.071	57.842	59.813	60.919	56.805	63.402	44.971	61.45
NO04G01570	37.611	31.348	38.473	246.606	80.725	168.052	267.067	242.15	254.052
NO04G01580	58.629	44.305	45.709	49.723	39.968	49.175	17.081	45.275	34.568
NO04G01590	75.915	149.53	147.847	0	0	0	57.701	28.014	56.082
NO04G01600	0	0	0	0	0	0	0	0	0
NO04G01610	26.226	17.878	30.163	57.514	51.529	72.613	63.948	63.13	78.084
NO04G01620	9.192	8.303	7.495	8.76	3.997	7.723	7.429	7.168	5.932
NO04G01630	80.917	94.373	85.078	190.441	197.571	187.107	105.174	92.095	116.547
NO04G01640	102.874	104.382	101.725	84.116	77.317	73.263	85.657	83.847	84.665
NO04G01650	143.344	146.324	140.859	125.169	114.643	152.974	153.542	171.126	157.842
NO04G01660	38.688	36.03	32.87	60.544	60.122	58.557	33.812	53.314	61.724
NO04G01670	29.993	26.725	26.111	57.21	43.822	51.842	50.162	51.56	50.93
NO04G01680	5.934	5.943	9.636	19.454	8.381	9.439	32.545	37.786	32.155
NO04G01690	11.778	13.014	12.491	23.439	23.696	28.496	21.129	20.643	10.268
NO04G01700	34.893	35.069	35.084	24.091	28.136	29.178	36.683	37.963	35.99
NO04G01710	77.903	83.364	77.076	68.606	69.978	70.957	57.112	54.429	56.461
NO04G01720	20.976	20.812	20.355	19.827	22.944	22.123	32.244	52.738	48.308
NO04G01730	13.647	14.91	12.462	8.33	7.445	11.241	7.204	14.431	12.97
NO04G01740	90.712	73.265	83.669	89.391	84.669	98.608	90.495	97.454	108.093
NO04G01750	8.487	7.928	7.088	6.299	4.904	0.406	3.467	3.492	3.412
NO04G01760	18.17	13.903	13.718	17.184	15.719	17.047	9.562	11.689	13.459
NO04G01770	123.797	125.207	114.788	224.855	251.557	257.156	198.596	225.255	190.693
NO04G01780	44.772	47.82	47.227	39.322	27.014	50.375	28.78	31.294	26.081
NO04G01790	970.291	943.27	954.876	779.247	723.265	757.077	172.301	179.748	188.063
NO04G01800	7.332	7.511	8.16	3.586	4.126	4.679	11.058	10.814	11.458
NO04G01810	24.966	35.845	24.658	15.248	20.617	20.032	50.18	42.506	48.162
NO04G01820	131.097	134.064	124.954	55.6	208.069	133.109	98.551	128.702	105.577
NO04G01830	49.783	51.895	48.499	63.42	39.084	134.188	282.829	295.732	271.995
NO04G01840	5.032	2.229	1.835	6.397	6.793	8.349	12.098	15.233	15.959
NO04G01850	43.257	42.697	43.146	44.947	50.072	46.439	66.301	67.465	63.951
NO04G01860	16.858	17.977	17.878	18.981	23.61	25.612	33.122	23.745	27.845
NO04G01870	79.952	77.69	80.157	64.721	69.316	63.12	65.051	58.059	55.877
NO04G01880	0	0	0	0	0	0	0	0	0
NO04G01890	62.863	63.151	58.869	46.824	47.185	48.007	37.229	34.489	40.942
NO04G01900	21.037	19.715	22.733	17.548	13.394	8.143	34.456	34.025	31.632
NO04G01910	12.131	11.897	11.477	11.53	13.953	10.094	10.505	13.351	9.14
NO04G01920	0	0	0	0	0	0	0	0	0
NO04G01930	1245.97	1419.14	1399.21	1320.58	1368.87	1283.98	510.294	572.984	467.232
NO04G01940	0	0	0	0	0	0	0	0	0
NO04G01950	370.85	336.591	342.545	319.218	281.36	310.757	155.445	266.878	218.022
NO04G01960	4.334	3.578	3.623	3.682	28.501	5.632	33.551	40.674	64.148
NO04G01970	3584.74	4190.8	4185.91	4983.49	4415.5	5494.81	1183.06	1046.47	960.266
NO04G01980	313.519	298.915	303.512	176.592	160.018	271.014	165.492	153.759	138.662
NO04G01990	46.423	45.581	46.326	33.101	34.136	18.314	32.766	34.799	33.811
NO04G02000	146.741	143.118	130.767	199.147	135.781	238.974	126.684	120.229	106.909
NO04G02010	56.32	62.507	59.461	96.833	97.048	103.788	69.934	67.145	77.559
NO04G02020	131.265	132.114	126.868	159.075	157.216	173.705	128.773	137.981	141.994
NO04G02030	154.597	144.838	158.788	211.727	197.109	208.494	188.611	191.711	192.011
[truncated: 8,335 more rows]
